# Supplementary material for: Nested likelihood-ratio testing of the nonsynonymous:synonymous ratio suggests greater adaptation in the piRNA machinery of Drosophila melanogaster compared with Drosophila ananassae and Drosophila willistoni, two species with higher repeat content
Source: G3 (Bethesda). 2025 Feb 21;15(4):jkaf017. doi: 10.1093/g3journal/jkaf017 (PMC12005163; doi:10.1093/g3journal/jkaf017)
Supplement: jkaf017_Supplementary_Data [file jkaf017_supplementary_data.zip]

Archive with 3 entries (3 files):
- Supplemental_Material_2_G3-2024-405512.r
- Supplemental_Table_1_G3-2024-405512.xlsx
- Supplemental_Table_3_G3-2024-405512.csv
