# Supplementary material for: Nested likelihood-ratio testing of the nonsynonymous:synonymous ratio suggests greater adaptation in the piRNA machinery of Drosophila melanogaster compared with Drosophila ananassae and Drosophila willistoni, two species with higher repeat content
Source: G3 (Bethesda). 2025 Feb 21;15(4):jkaf017. doi: 10.1093/g3journal/jkaf017 (PMC12005163; doi:10.1093/g3journal/jkaf017)
Supplement: jkaf017_Supplementary_Data [file jkaf017_supplementary_data.zip › Supplemental_Material_2_G3-2024-405512.r]

#for cluster
#library(dplyr,lib.loc="/home/jblumens/R/x86_64-pc-linux-gnu-library/4.0")
#mk_data <- read.csv("/home/jblumens/work/piRNA.MK.test/Combined.mel.ana.wil.csv")

#for local
install.packages("dplyr")
library(dplyr)
mk_data <- read.csv("/Users/jblumenstiel/Dropbox/0.AnaWilSimMel_piRNA_evol/2023/Combined.mel.ana.wil.csv")
install.packages("boot")
library(boot)

mk_data <- read.csv("/Users/jblumenstiel/Dropbox/0.AnaWilSimMel_piRNA_evol/2023/Combined.mel.ana.wil.csv")

mk_data$Ns.sum <- mk_data$Ns.Div+mk_data$Ns.Poly
mk_data$Syn.sum <- mk_data$Syn.Div+mk_data$Syn.Poly
mk_data$NsXSyn <- mk_data$Ns.sum * mk_data$Syn.sum

#Exclude genes for which either there is no non-synonymous values in divergence or polymorphisms or no such synonymous values.
mk_data.1<- mk_data %>% filter(NsXSyn!=0)
mk_data.1$gene.OR <- NA

#Hardwired alpha estimate into column gene.OR
for(i in 1:length(mk_data.1$gene.OR)){
  mk_data.1$gene.OR[i] <- 0.307848764
} 

View(mk_data.1)


######
#likelihood function. Note how prob_succ (p) is obtained from Odds Ratio

mk_log.like <- function(non_syn,syn,odd_ratio,prob_modifier){
  
  adjust_or <- odd_ratio*prob_modifier
  prob_succ <- adjust_or/(1+adjust_or)
  if(round(non_syn)+round(syn)==0){
    log.like<-0
  }
  else{
    log.like <- dbinom( round(non_syn,digits=0), round(non_syn+syn,digits=0),prob_succ,log = TRUE)
    
  }
  
  return(log.like)
}


#maximum likelihood calculation
#In this example, the ML estimate is obtained for a model with a single adjustment for the piRNA machinery of ana and wil
#By commenting out different lines with a hashtag, one can specify different models
#1-31 are the piRNA genes in the data set

#function
model.log.poly.other.ana.wil.like <- function(global.div.adj.param){
  sum.log.like <- 0
  
  #for(i in 1:8747){sum.log.like <- sum.log.like + mk_log.like(mk_data.1$Ns.Poly_mel[i],mk_data.1$Syn.Poly_mel[i],mk_data.1$gene.OR[i],global.div.adj.param)}
  #for(i in 1:8747){sum.log.like <- sum.log.like + mk_log.like(mk_data.1$Ns.Poly_ana[i],mk_data.1$Syn.Poly_ana[i],mk_data.1$gene.OR[i],global.div.adj.param)}
  #for(i in 1:8747){sum.log.like <- sum.log.like + mk_log.like(mk_data.1$Ns.Poly_wil[i],mk_data.1$Syn.Poly_wil[i],mk_data.1$gene.OR[i],global.div.adj.param)}
  
  #for(i in 1:31){sum.log.like <- sum.log.like + mk_log.like(mk_data.1$Ns.Poly_mel[i],mk_data.1$Syn.Poly_mel[i],mk_data.1$gene.OR[i],global.div.adj.param)}
  #for(i in 1:31){sum.log.like <- sum.log.like + mk_log.like(mk_data.1$Ns.Poly_ana[i],mk_data.1$Syn.Poly_ana[i],mk_data.1$gene.OR[i],global.div.adj.param)}
  #for(i in 1:31){sum.log.like <- sum.log.like + mk_log.like(mk_data.1$Ns.Poly_wil[i],mk_data.1$Syn.Poly_wil[i],mk_data.1$gene.OR[i],global.div.adj.param)}
  
  #for(i in 32:8747){sum.log.like <- sum.log.like + mk_log.like(mk_data.1$Ns.Poly_mel[i],mk_data.1$Syn.Poly_mel[i],mk_data.1$gene.OR[i],global.div.adj.param)}
  for(i in 32:8747){sum.log.like <- sum.log.like + mk_log.like(mk_data.1$Ns.Poly_ana[i],mk_data.1$Syn.Poly_ana[i],mk_data.1$gene.OR[i],global.div.adj.param)}
  for(i in 32:8747){sum.log.like <- sum.log.like + mk_log.like(mk_data.1$Ns.Poly_wil[i],mk_data.1$Syn.Poly_wil[i],mk_data.1$gene.OR[i],global.div.adj.param)}
  
  #for(i in 1:8747){sum.log.like <- sum.log.like + mk_log.like(mk_data.1$Ns.Div_mel[i],mk_data.1$Syn.Div_mel[i],mk_data.1$gene.OR[i],global.div.adj.param)}
  #for(i in 1:8747){sum.log.like <- sum.log.like + mk_log.like(mk_data.1$Ns.Div_ana[i],mk_data.1$Syn.Div_ana[i],mk_data.1$gene.OR[i],global.div.adj.param)}
  #for(i in 1:8747){sum.log.like <- sum.log.like + mk_log.like(mk_data.1$Ns.Div_wil[i],mk_data.1$Syn.Div_wil[i],mk_data.1$gene.OR[i],global.div.adj.param)}
  
  #for(i in 1:31){sum.log.like <- sum.log.like + mk_log.like(mk_data.1$Ns.Div_mel[i],mk_data.1$Syn.Div_mel[i],mk_data.1$gene.OR[i],global.div.adj.param)}
  #for(i in 1:31){sum.log.like <- sum.log.like + mk_log.like(mk_data.1$Ns.Div_ana[i],mk_data.1$Syn.Div_ana[i],mk_data.1$gene.OR[i],global.div.adj.param)}
  #for(i in 1:31){sum.log.like <- sum.log.like + mk_log.like(mk_data.1$Ns.Div_wil[i],mk_data.1$Syn.Div_wil[i],mk_data.1$gene.OR[i],global.div.adj.param)}
  
  #for(i in 32:8747){sum.log.like <- sum.log.like + mk_log.like(mk_data.1$Ns.Div_mel[i],mk_data.1$Syn.Div_mel[i],mk_data.1$gene.OR[i],global.div.adj.param)}
  #for(i in 32:8747){sum.log.like <- sum.log.like + mk_log.like(mk_data.1$Ns.Div_ana[i],mk_data.1$Syn.Div_ana[i],mk_data.1$gene.OR[i],global.div.adj.param)}
  #for(i in 32:8747){sum.log.like <- sum.log.like + mk_log.like(mk_data.1$Ns.Div_wil[i],mk_data.1$Syn.Div_wil[i],mk_data.1$gene.OR[i],global.div.adj.param)}
  
  return(sum.log.like)
}

#finding max likelihood 
init_param <- 1.2
optim_result <- optim(
  par = init_param,
  fn = model.log.poly.other.ana.wil.like,
  method = "L-BFGS-B",
  lower=0.0001,
  control = list(fnscale = -1)
)

#estimate and likelihood

optim_param <- optim_result$par
optim_param
model.log.poly.other.ana.wil.like(optim_param)
