# Supplementary material for: Nested likelihood-ratio testing of the nonsynonymous:synonymous ratio suggests greater adaptation in the piRNA machinery of Drosophila melanogaster compared with Drosophila ananassae and Drosophila willistoni, two species with higher repeat content
Source: G3 (Bethesda). 2025 Feb 21;15(4):jkaf017. doi: 10.1093/g3journal/jkaf017 (PMC12005163; doi:10.1093/g3journal/jkaf017)
Supplement: jkaf017_Supplementary_Data [file jkaf017_supplementary_data.zip › Supplemental_Table_1_G3-2024-405512.xlsx]

## Sheet: Sheet1
stock name	Genotype	Date Received	From	Strain ID	Group	Comments
JPB-ana1	Ana/+	March 2009	Jenny Gleason via stock center	14024-0371.31	ana
JPB-ana2	Ana/+	March 2009	Jenny Gleason via stock center	14024-0371.13	ana
JPB-ana3	Ana/+	March 2009	Jenny Gleason via stock center	14024-0371.34	ana
ana-4	Ana/+	2009-11-12	Artyom Kopp	GB2	ana
ana-5	Ana/+	2009-11-12	Artyom Kopp	Re102	ana
ana-6	Ana/+	2009-11-12	Artyom Kopp	BKK 13	ana
ana-7	Ana/+	2009-11-12	Artyom Kopp	MNL 0501	ana
ana-8	Ana/+	2009-11-12	Artyom Kopp	NAN84	ana
ana-9	Ana/+	2009-11-12	Artyom Kopp	PPG 90	ana
ana-10	Ana/+	2009-11-12	Artyom Kopp	NOU 83	ana
ana-11	Ana/+	2009-11-12	Artyom Kopp	Cebu 111 B	ana
ana-12	Ana/+	2009-11-12	Artyom Kopp	OGS-98K1	ana
ana-13	Ana/+	2009-11-12	Artyom Kopp	KMF 1	ana
ana-14	Ana/+	2009-11-12	Artyom Kopp	D38	ana
ana-15	Ana/+	2009-11-12	Artyom Kopp	EZ104	ana
ana-16	Ana/+	2009-11-12	Artyom Kopp	TI 8	ana
ana-17	Ana/+	2009-11-12	Artyom Kopp	PNP 1	ana
atripex-1	atripex/+	2009-11-12	Artyom Kopp	Y 226	ana
atripex-2	atripex/+	2009-11-12	Artyom Kopp	V 251	ana	near outgroup
bipec-1	bipec/+	2009-11-12	Artyom Kopp	genome strain	ana	far outgroup
Wil-1	wil/+	2009-10-16	Jenny Gleason	Guadelaupe	wil
Wil-2	wil/+	2009-10-16	Jenny Gleason	L'Habitue	wil
Wil-3	wil/+	2009-10-16	Jenny Gleason	sequenced	wil
Wil-4	wil/+	2009-11-03	Jeffery Powell via Jenny Gleason	SLMA-1	wil
Wil-5	wil/+	2009-11-03	Jeffery Powell via Jenny Gleason	SL Iso-14	wil
Wil-6	wil/+	2009-11-03	Jeffery Powell via Jenny Gleason	SLMA-7	wil
Wil-7	wil/+	2009-11-03	Jeffery Powell via Jenny Gleason	ECP-D	wil
Wil-8	wil/+	2009-11-03	Jeffery Powell via Jenny Gleason	ECP-I	wil
Wil-9	wil/+	2009-11-03	Jeffery Powell via Jenny Gleason	ECP-L	wil
Wil-10	wil/+	2009-11-03	Jeffery Powell via Jenny Gleason	SL MassA	wil
Wil-11	wil/+	2009-12-04	Stock center	104030-0811.16	wil
Wil-12	wil/+	2009-12-04	Stock center	104030-0811.35	wil	contamination - ignored
Wil-13	wil/+	2011-07-07	Stock center	14030‑0811.28	wil
Wil-14	wil/+	2011-07-07	Stock center	14030-0811.31	wil
Wil-15	wil/+	2011-07-07	Stock center	14030-0811.32	wil
Wil-16	wil/+	2011-07-07	Stock center	14030-0811.33	wil
Neb-6	neb/+	2009-10-16	Jenny Gleason	Nebulosa 0/6	wil
Neb-3	neb/+	2009-10-16	Jenny Gleason		wil
Neb-4	neb/+	2009-10-16	Jenny Gleason		wil	far outgroup
Paulistorum-1	paul/+	2009-12-04	UCSD Stock Center	14030-0771.14	wil
Paulistorum-2	paul/+	2009-12-04	UCSD Stock Center	14030-0771.05	wil	near outgroup
Details of Drosophila melanogaster next-generation whole-genome resequencing datasets used in this study										D
NCBI SRA ID	DPGP* stock ID	Origin
SRX058182	FR14	France
SRX058183	FR151	France
SRX058185	FR207	France
SRX058186	FR217	France
SRX058188	FR310	France
SRX058189	FR361	France
SRX058338	RG10	Rwanda
SRX058339	RG11N	Rwanda
SRX058182	RG15	Rwanda
SRX058346	RG21N	Rwanda
SRX058352	RG32N	Rwanda
SRX058354	RG34	Rwanda
SRX058355	RG35	Rwanda
SRX058357	RG36	Rwanda
SRX058359	RG38N	Rwanda
* DPGP -- Drosophila Population Genomics Project (Pool et al. 2012, PLoS Genetics)
