# Supplementary material for: Nested likelihood-ratio testing of the nonsynonymous:synonymous ratio suggests greater adaptation in the piRNA machinery of Drosophila melanogaster compared with Drosophila ananassae and Drosophila willistoni, two species with higher repeat content
Source: G3 (Bethesda). 2025 Feb 21;15(4):jkaf017. doi: 10.1093/g3journal/jkaf017 (PMC12005163; doi:10.1093/g3journal/jkaf017)
Supplement: jkaf017_Supplementary_Data [file jkaf017_supplementary_data.zip › Supplemental_Table_3_G3-2024-405512.csv]

	GeneName	class	mel_FBgn	Ns.Div_mel	Ns.Poly_mel	Syn.Div_mel	Syn.Poly_mel	Ns.Div_ana	Ns.Poly_ana	Syn.Div_ana	Syn.Poly_ana	Ns.Div_wil	Ns.Poly_wil	Syn.Div_wil	Syn.Poly_wil	Ns.Div	Ns.Poly	Syn.Div	Syn.Poly	Ns.sum	Syn.sum	NsXSyn	gene.OR
1	piwi	piRNA	FBgn0004872	11	9	35	19	3	3	36	12	2	0	4	0	16	12	75	31	28	106	2968	0.307848764
2	mael	piRNA	FBgn0016034	21.5	6	8.5	3	1	0	14	0	0	7	1	15	22.5	13	23.5	18	35.5	41.5	1473.25	0.307848764
3	del	piRNA	FBgn0086251	72	16	30	12	1	24.5	0	15.5	0	13	0	6	73	53.5	30	33.5	126.5	63.5	8032.75	0.307848764
4	rhino	piRNA	FBgn0004400	43	8	13	7	2	3	1	1	0	2	0	2	45	13	14	10	58	24	1392	0.307848764
5	wde	piRNA	FBgn0027499	61.5	20	35.5	17	9	8	14	5	0	8	3	7	70.5	36	52.5	29	106.5	81.5	8679.75	0.307848764
6	Panx	piRNA	FBgn0034617	23	4	18	5	2	4	6	1	0	4	0	11	25	12	24	17	37	41	1517	0.307848764
7	arx	piRNA	FBgn0036826	2	3	3	4	1	1	3	1	0	2	0	2	3	6	6	7	9	13	117	0.307848764
8	moonshiner	piRNA	FBgn0030373	9	2	3	3	4	2	2	13	0	3	0	7	13	7	5	23	20	28	560	0.307848764
9	bootlegger	piRNA	FBgn0033374	25	5	13	2	1	6	1	3	0	0	0	1	26	11	14	6	37	20	740	0.307848764
10	Nxf2	piRNA	FBgn0036640	16	6	37	2	13	10	23	16	0	3	0	6	29	19	60	24	48	84	4032	0.307848764
11	aub	piRNA	FBgn0000146	34	3	24	11	2	1	30	13	0	0	0	0	36	4	54	24	40	78	3120	0.307848764
12	fs(1)Yb	piRNA	FBgn0000928	66.5	8	35.5	6	1	15	2	35	0	1	0	1	67.5	24	37.5	42	91.5	79.5	7274.25	0.307848764
13	shu	piRNA	FBgn0003401	10.5	3	14.5	2	9	1	7	5	2	1	0	22	21.5	5	21.5	29	26.5	50.5	1338.25	0.307848764
14	spn-E	piRNA	FBgn0003483	40	10	47	16	18.5	0	47.5	6	2	2	13	2	60.5	12	107.5	24	72.5	131.5	9533.75	0.307848764
15	vls	piRNA	FBgn0003978	8	4	13	12	8	8	10	6	0	0	1	0	16	12	24	18	28	42	1176	0.307848764
16	csul	piRNA	FBgn0015925	9	8	23	17	13.5	0	22.5	3	2	2	10	5	24.5	10	55.5	25	34.5	80.5	2777.25	0.307848764
17	Hen1	piRNA	FBgn0033686	12	3	11	2	5.5	5	4.5	6	0	3	0	4	17.5	11	15.5	12	28.5	27.5	783.75	0.307848764
18	tej	piRNA	FBgn0033921	31	17	20	6	8	1	7	8	0	11	0	16	39	29	27	30	68	57	3876	0.307848764
19	krimp	piRNA	FBgn0034098	43	24	21	32	5	8	12	7	1	15	2	12	49	47	35	51	96	86	8256	0.307848764
20	BoYb	piRNA	FBgn0037205	41	20	45	9	3	67	1	29	0	3	1	0	44	90	47	38	134	85	11390	0.307848764
21	armi	piRNA	FBgn0041164	29.5	15	38.5	32	3	6	30	16	0	2	1	12	32.5	23	69.5	60	55.5	129.5	7187.25	0.307848764
22	SoYb	piRNA	FBgn0051755	38	72.5	39	50.5	0	8	1	6	2	14	0	8	40	94.5	40	64.5	134.5	104.5	14055.25	0.307848764
23	ago3	piRNA	FBgn0250816	15	3	16	3	11	0	20	0	0	0	0	0	26	3	36	3	29	39	1131	0.307848764
24	cuff	piRNA	FBgn0260932	22	1	16	1	0	0	3	0	0	0	0	1	22	1	19	2	23	21	483	0.307848764
25	zuc	piRNA	FBgn0261266	12.5	2	10.5	3	0	3	0	3	1	0	0	0	13.5	5	10.5	6	18.5	16.5	305.25	0.307848764
26	vret	piRNA	FBgn0263143	14	12	29	16	0	2	0	5	1	8	1	6	15	22	30	27	37	57	2109	0.307848764
27	qin	piRNA	FBgn0263974	72	31.5	51	47.5	22	7	22	5	2	3	3	1	96	41.5	76	53.5	137.5	129.5	17806.25	0.307848764
28	minotaur	piRNA	FBgn0027579	5	4	27	15	7	3	29	7	0	2	9	1	12	9	65	23	21	88	1848	0.307848764
29	papi	piRNA	FBgn0031401	5	1	27	9	2	3	19	18	0	1	2	1	7	5	48	28	12	76	912	0.307848764
30	Gasz	piRNA	FBgn0033273	12	5	27	6	5	2	18	1	1	3	0	9	18	10	45	16	28	61	1708	0.307848764
31	Nbr	piRNA	FBgn0032924	13	0	18	0	8	1	23	3	2	2	6	3	23	3	47	6	26	53	1378	0.307848764
32	abd-A	other	FBgn0000014	0	0	8	4	1	0	5	5	0	0	3	1	1	0	16	10	1	26	26	0.307848764
33	Abd-B	other	FBgn0000015	0	1	5	11	6	0	11	1	0	0	5	1	6	1	21	13	7	34	238	0.307848764
34	abo	other	FBgn0000018	5	6	15	15	1	5	19	9	1	2	3	1	7	13	37	25	20	62	1240	0.307848764
35	Ace	other	FBgn0000024	2	4	22	10	0	2	21	2	1	2	8	5	3	8	51	17	11	68	748	0.307848764
36	acj6	other	FBgn0000028	0	1	7	7	3	3	3	3	0	0	1	1	3	4	11	11	7	22	154	0.307848764
37	Acph-1	other	FBgn0000032	4	4	11	12	5	1	21	0	1	0	8	1	10	5	40	13	15	53	795	0.307848764
38	nAChRalpha1	other	FBgn0000036	0	2	14	20	0	0	13	1	0	0	12	1	0	2	39	22	2	61	122	0.307848764
39	mAChR-A	other	FBgn0000037	3	7	24	9	2	5	27	8	0	1	8	12	5	13	59	29	18	88	1584	0.307848764
40	nAChRbeta1	other	FBgn0000038	0	2	3	18	0	0	6	4	0	0	7	8	0	2	16	30	2	46	92	0.307848764
41	ade2	other	FBgn0000052	12	19	48	37	7	7	59	27	2	7.5	10	23.5	21	33.5	117	87.5	54.5	204.5	11145.25	0.307848764
42	ade3	other	FBgn0000053	19	33	50	86	15.5	1	69.5	6	4	2	11	11	38.5	36	130.5	103	74.5	233.5	17395.75	0.307848764
43	Adh	other	FBgn0000055	0	1	6	2	2	4	2	4	0	0	2	0	2	5	10	6	7	16	112	0.307848764
44	Adhr	other	FBgn0000056	3	0	15	1	1	1	17	5	0	1	0	0	4	2	32	6	6	38	228	0.307848764
45	adp	other	FBgn0000057	8	3	14	16	7.5	1	31.5	0	0	0	7	4	15.5	4	52.5	20	19.5	72.5	1413.75	0.307848764
46	al	other	FBgn0000061	2	5	13	3	0	0	8	3	0	1	1	3	2	6	22	9	8	31	248	0.307848764
47	Mps1	other	FBgn0000063	5	8	13	20	3	0	22	4	0	0	3	0	8	8	38	24	16	62	992	0.307848764
48	Ald	other	FBgn0000064	2.5	2	8.5	14	2	0	6	1	1	0	2	3	5.5	2	16.5	18	7.5	34.5	258.75	0.307848764
49	Ama	other	FBgn0000071	3.5	4	11.5	6	0	0	7	3	1	1	7	0	4.5	5	25.5	9	9.5	34.5	327.75	0.307848764
50	amd	other	FBgn0000075	1	2	11	13	6	3	13	6	0	1	4	5	7	6	28	24	13	52	676	0.307848764
51	amx	other	FBgn0000077	0	0	9	7	2	1	13	11	0	0	8	2	2	1	30	20	3	50	150	0.307848764
52	AnxB10	other	FBgn0000084	2	0	5	0	0	0	13	9	0	2	2	4	2	2	20	13	4	33	132	0.307848764
53	CG2650	other	FBgn0000092	9.5	3	5.5	14	6	8	10	7	0	8	0	11	15.5	19	15.5	32	34.5	47.5	1638.75	0.307848764
54	aop	other	FBgn0000097	2	6	9	24	2	2	26	13	0	0	0	5	4	8	35	42	12	77	924	0.307848764
55	RpLP0	other	FBgn0000100	1	1	13	0	1	2	4	9	0	0	2	3	2	3	19	12	5	31	155	0.307848764
56	Appl	other	FBgn0000108	3	1	23	9	6	2	28	21	0	1	6	15	9	4	57	45	13	102	1326	0.307848764
57	Aprt	other	FBgn0000109	0	6	8	11	2	3	10	0	0	1	1	1	2	10	19	12	12	31	372	0.307848764
58	bru1	other	FBgn0000114	0	2	7	17	0	4	8	1	3	0	6	3	3	6	21	21	9	42	378	0.307848764
59	arm	other	FBgn0000117	0	2	23	7	0	1	49	23	2	0	25	16	2	3	97	46	5	143	715	0.307848764
60	arr	other	FBgn0000119	5	10	47	82	4	1	35	20	1	2	29	29	10	13	111	131	23	242	5566	0.307848764
61	Arr1	other	FBgn0000120	1	1	17	3	0	1	11	3	0	0	0	3	1	2	28	9	3	37	111	0.307848764
62	Arr2	other	FBgn0000121	0	3	8	25	0	2	5	4	0	0	4	9	0	5	17	38	5	55	275	0.307848764
63	ase	other	FBgn0000137	7	5	9	6	3	6	13	28	1	9	3	11	11	20	25	45	31	70	2170	0.307848764
64	asp	other	FBgn0000140	16	39	69	77	12	3	95	3	1	12	10	7	29	54	174	87	83	261	21663	0.307848764
65	aurA	other	FBgn0000147	8	1	18	3	1	0	15	1	0	0	2	0	9	1	35	4	10	39	390	0.307848764
66	Axs	other	FBgn0000152	1	1	22	35	4	3	32	24	1	1	9	11	6	5	63	70	11	133	1463	0.307848764
67	b	other	FBgn0000153	6	8	29	11	5	1	32	5	1	3	8	6	12	12	69	22	24	91	2184	0.307848764
68	Dll	other	FBgn0000157	0	0	7	4	1	1	0	2	0	0	0	4	1	1	7	10	2	17	34	0.307848764
69	bam	other	FBgn0000158	32	5	12	7	3	3	7	0	0	0	1	1	35	8	20	8	43	28	1204	0.307848764
70	baz	other	FBgn0000163	3	7	31	47	5	5	43	36	2	5	15	18	10	17	89	101	27	190	5130	0.307848764
71	bcd	other	FBgn0000166	4	3	19	1	4	0	4	2	1	1	2	1	9	4	25	4	13	29	377	0.307848764
72	bi	other	FBgn0000179	1	7	15	24	34	29	4	2	0	1	5	3	35	37	24	29	72	53	3816	0.307848764
73	bib	other	FBgn0000180	2	2	17	30	2	1	19	7	0	2	4	4	4	5	40	41	9	81	729	0.307848764
74	bic	other	FBgn0000181	1	0	3	3	0	0	3	0	0	0	0	1	1	0	6	4	1	10	10	0.307848764
75	BicC	other	FBgn0000182	5	3	26	14	5	2	27	6	0	3	4	4	10	8	57	24	18	81	1458	0.307848764
76	BicD	other	FBgn0000183	3	2	23	14	2	0	11	6	0	1	6	3	5	3	40	23	8	63	504	0.307848764
77	boss	other	FBgn0000206	5	4	28	30	2	4	23	3	0	0	1	3	7	8	52	36	15	88	1320	0.307848764
78	brm	other	FBgn0000212	2	5	37	29	5	2	43	15	0	0	29	17	7	7	109	61	14	170	2380	0.307848764
79	brn	other	FBgn0000221	3	6	11	12	5	4	17	12	0	3	5	1	8	13	33	25	21	58	1218	0.307848764
80	Bsg25A	other	FBgn0000227	4	11	11	25	4	1	12	1	0	2	1	1	8	14	24	27	22	51	1122	0.307848764
81	Bsg25D	other	FBgn0000228	9	8	34	39	2	8	24	20	0	4	11	1	11	20	69	60	31	129	3999	0.307848764
82	bsk	other	FBgn0000229	0	0	5	9	0	1	6	1	0	0	9	0	0	1	20	10	1	30	30	0.307848764
83	bur	other	FBgn0000239	4	1	21	1	6	1	18	5	0	0	13	8	10	2	52	14	12	66	792	0.307848764
84	bw	other	FBgn0000241	10	19	11	14	4	4	22	9	0	2	11	19	14	25	44	42	39	86	3354	0.307848764
85	by	other	FBgn0000244	5	6	22	3	6	4	22	6	1	4	9	0	12	14	53	9	26	62	1612	0.307848764
86	ca	other	FBgn0000247	11	20	34	67	10	1	73	3	7	4	17	28	28	25	124	98	53	222	11766	0.307848764
87	cact	other	FBgn0000250	1	2	6	3	4	0	15	5	1	0	6	0	6	2	27	8	8	35	280	0.307848764
88	cad	other	FBgn0000251	1	6	13	6	3	1	19	11	1	1	3	1	5	8	35	18	13	53	689	0.307848764
89	capu	other	FBgn0000256	7	19	30	48	10	4	31	7	0	3	7	0	17	26	68	55	43	123	5289	0.307848764
90	car	other	FBgn0000257	2	5	22	7	6	0	29	1	1	2	10	4	9	7	61	12	16	73	1168	0.307848764
91	CkIIbeta	other	FBgn0000259	0	0	4	1	3	0	1	0	0	0	1	1	3	0	6	2	3	8	24	0.307848764
92	Cat	other	FBgn0000261	7	1	9	10	4	0	30	10	1	1	3	8	12	2	42	28	14	70	980	0.307848764
93	Pka-C2	other	FBgn0000274	2	1	4	9	5	1	9	2	3	0	8	0	10	2	21	11	12	32	384	0.307848764
94	CecB	other	FBgn0000278	0	1	1	6	0	0	1	1	0	1	0	0	0	2	2	7	2	9	18	0.307848764
95	Cp190	other	FBgn0000283	18	10	34	15	10	3	38	11	0	1	24	2	28	14	96	28	42	124	5208	0.307848764
96	Cf2	other	FBgn0000286	5	3	15	8	2	1	12	0	1	0	5	1	8	4	32	9	12	41	492	0.307848764
97	salr	other	FBgn0000287	5	14	29	56	5	13	36	35	0	4	8	9	10	31	73	100	41	173	7093	0.307848764
98	cg	other	FBgn0000289	4	1	14	10	3	0	31	6	8	9	3	0	15	10	48	16	25	64	1600	0.307848764
99	Col4a1	other	FBgn0000299	32	11	63	27	24.5	1	82.5	9	5	2	27	1	61.5	14	172.5	37	75.5	209.5	15817.25	0.307848764
100	chif	other	FBgn0000307	14	16.75	40	31.25	1	2	4	0	0	1	0	0	15	19.75	44	31.25	34.75	75.25	2614.9375	0.307848764
101	chic	other	FBgn0000308	1	1	0	2	0	0	2	2	0	0	0	0	1	1	2	4	2	6	12	0.307848764
102	cin	other	FBgn0000316	14	4	25	2	0	4	10	26	1	7	3	15	15	15	38	43	30	81	2430	0.307848764
103	ck	other	FBgn0000317	4	10	62	89	2	1	87	27	0	0	16	7	6	11	165	123	17	288	4896	0.307848764
104	cl	other	FBgn0000318	2	1	3	8	3	4	6	2	0	0	0	0	5	5	9	10	10	19	190	0.307848764
105	Chc	other	FBgn0000319	0	5	44	26	1	1	76	5	1	0	51	24	2	6	171	55	8	226	1808	0.307848764
106	eya	other	FBgn0000320	3	7	9	22	1	8	11	23	0	0	6	1	4	15	26	46	19	72	1368	0.307848764
107	clt	other	FBgn0000326	3	8	18	25	12	1	23	4	2	2	6	1	17	11	47	30	28	77	2156	0.307848764
108	cm	other	FBgn0000330	1	1	13	20	0	0	22	10	0	1	4	5	1	2	39	35	3	74	222	0.307848764
109	cni	other	FBgn0000339	1	0	7	0	0	0	2	0	0	0	1	0	1	0	10	0	1	10	10	0.307848764
110	comt	other	FBgn0000346	3	1	40	29	4	1	51	34	0	1	14	3	7	3	105	66	10	171	1710	0.307848764
111	cort	other	FBgn0000351	1	0	16	10	3	4	14	8	1	1	1	2	5	5	31	20	10	51	510	0.307848764
112	cos	other	FBgn0000352	12	10	54	13	8	8	34	15	3	4	14	36	23	22	102	64	45	166	7470	0.307848764
113	Cp15	other	FBgn0000355	2	1	4	4	2	0	1	1	0	0	1	1	4	1	6	6	5	12	60	0.307848764
114	Cp16	other	FBgn0000356	3	3	2	8	1	0	5	0	2	0	1	3	6	3	8	11	9	19	171	0.307848764
115	Cp19	other	FBgn0000358	0	1	5	8	1	1	2	2	0	0	3	5	1	2	10	15	3	25	75	0.307848764
116	Cp36	other	FBgn0000359	0	2	9	7	1	1	11	5	1	0	5	3	2	3	25	15	5	40	200	0.307848764
117	crm	other	FBgn0000376	22	11	38	41	2	8	30	36	1	7	2	22	25	26	70	99	51	169	8619	0.307848764
118	crn	other	FBgn0000377	3	2	22	12	2	1	10	48	0	0	15	12	5	3	47	72	8	119	952	0.307848764
119	csw	other	FBgn0000382	3	3	15	14	3	1	36	22	0	0	13	11	6	4	64	47	10	111	1110	0.307848764
120	cta	other	FBgn0000384	1	1	11	0	5	0	8	1	0	0	2	2	6	1	21	3	7	24	168	0.307848764
121	cup	other	FBgn0000392	13	5	40	18	3	10	28	15	0	3	5	4	16	18	73	37	34	110	3740	0.307848764
122	cv	other	FBgn0000394	0	1	7	8	0	1	11	10	0	0	0	2	0	2	18	20	2	38	76	0.307848764
123	cv-2	other	FBgn0000395	5	9	20	32	5	0	17	1	1	1	4	12	11	10	41	45	21	86	1806	0.307848764
124	CycA	other	FBgn0000404	3	6	18	11	2	3	15	10	1	5	4	5	6	14	37	26	20	63	1260	0.307848764
125	CycB	other	FBgn0000405	3	4	10	17	6	2	23	3	0	3	5	9	9	9	38	29	18	67	1206	0.307848764
126	Cyt-b5-r	other	FBgn0000406	3	3	16	8	3	0	16	2	0	0	1	2	6	3	33	12	9	45	405	0.307848764
127	D	other	FBgn0000411	0	0	6	11	0	1	10	13	2	1	7	4	2	2	23	28	4	51	204	0.307848764
128	Dab	other	FBgn0000414	28	18.5	81	53.5	16	16	57	83	0	12	21	41	44	46.5	159	177.5	90.5	336.5	30453.25	0.307848764
129	Sap-r	other	FBgn0000416	19	10	30	18	8	0	25	5	3	0	6	2	30	10	61	25	40	86	3440	0.307848764
130	Ddc	other	FBgn0000422	0	2	19	5	0	2	9	17	0	0	3	0	0	4	31	22	4	53	212	0.307848764
131	Dfd	other	FBgn0000439	2	4	16	6	1	2	8	5	0	0	2	1	3	6	26	12	9	38	342	0.307848764
132	Pkg21D	other	FBgn0000442	3	6	23	30	5	2	24	20	0	0	10	8	8	8	57	58	16	115	1840	0.307848764
133	Dhod	other	FBgn0000447	1	4	13	3	6	1	9	1	2	0	11	0	9	5	33	4	14	37	518	0.307848764
134	Hr3	other	FBgn0000448	1.5	4	1.5	10	3	1	10	0	0	0	2	1	4.5	5	13.5	11	9.5	24.5	232.75	0.307848764
135	dib	other	FBgn0000449	4	10	14	26	0	3	19	5	1	8	11	21	5	21	44	52	26	96	2496	0.307848764
136	ect	other	FBgn0000451	2	8	17	22	0	3	20	5	0	3	2	7	2	14	39	34	16	73	1168	0.307848764
137	Dip-B	other	FBgn0000454	2	0	9	22	1	0	29	1	0	1	4	1	3	1	42	24	4	66	264	0.307848764
138	Dip-C	other	FBgn0000455	4	2	16	4	5	2	21	3	0	1	2	0	9	5	39	7	14	46	644	0.307848764
139	Dl	other	FBgn0000463	3	4	15	26	1	0	12	9	2	0	12	1	6	4	39	36	10	75	750	0.307848764
140	Lar	other	FBgn0000464	1	6	44	37	32	7	102	31	1	1	13	5	34	14	159	73	48	232	11136	0.307848764
141	Cyp6a2	other	FBgn0000473	5	7	23	8	10.5	2	3.5	9	1	1	0	3	16.5	10	26.5	20	26.5	46.5	1232.25	0.307848764
142	DNaseII	other	FBgn0000477	3	14	20	19	0	1	12	1	1	1	2	3	4	16	34	23	20	57	1140	0.307848764
143	dnc	other	FBgn0000479	0	2	44	11	1	2	18	27	1	2	19	1	2	6	81	39	8	120	960	0.307848764
144	dor	other	FBgn0000482	4	2	30	15	14	7	27	88	1	12	18	21	19	21	75	124	40	199	7960	0.307848764
145	Pka-C3	other	FBgn0000489	5	9	12	6	2	1	9	5	0	0	4	6	7	10	25	17	17	42	714	0.307848764
146	dpp	other	FBgn0000490	2	5	10	12	3	2	30	1	1	3	0	1	6	10	40	14	16	54	864	0.307848764
147	Dr	other	FBgn0000492	2	5	14	15	1	0	6	6	0	0	2	3	3	5	22	24	8	46	368	0.307848764
148	Dsk	other	FBgn0000500	8	0	4	1	2	1	7	0	0	0	0	1	10	1	11	2	11	13	143	0.307848764
149	dwg	other	FBgn0000520	18	5	23	17	5	1	16	16	3	2	9	5	26	8	48	38	34	86	2924	0.307848764
150	dx	other	FBgn0000524	2	5	18	48	4	0	27	21	2	2	16	21	8	7	61	90	15	151	2265	0.307848764
151	e	other	FBgn0000527	1	4	51	22	2	0	26	5	1	1	8	4	4	5	85	31	9	116	1044	0.307848764
152	bsh	other	FBgn0000529	3	1	8	9	5.5	3	11.5	7	0	4	0	3	8.5	8	19.5	19	16.5	38.5	635.25	0.307848764
153	ea	other	FBgn0000533	0	1	7	5	4	0	19	1	0	1	6	0	4	2	32	6	6	38	228	0.307848764
154	eag	other	FBgn0000535	1	4	19	24	0	5	9	13	1	3	11	6	2	12	39	43	14	82	1148	0.307848764
155	eas	other	FBgn0000536	27.33333333	3	13.66666667	0	3	0	9	1	1	1	6	3	31.33333333	4	28.66666667	4	35.33333333	32.66666667	1154.222222	0.307848764
156	E(bx)	other	FBgn0000541	25	9	69	4	15.83333333	9	86.16666667	35	4	3	31	5	44.83333333	21	186.1666667	44	65.83333333	230.1666667	15152.63889	0.307848764
157	ec	other	FBgn0000542	12.5	6	41.5	76	5	11	53	54	0	6	15	26	17.5	23	109.5	156	40.5	265.5	10752.75	0.307848764
158	ecd	other	FBgn0000543	5	3	21	27	10	2	44	2	3	5	18	23	18	10	83	52	28	135	3780	0.307848764
159	EcR	other	FBgn0000546	2	5	22	5	5	0	13	3	1	1	3	12	8	6	38	20	14	58	812	0.307848764
160	ed	other	FBgn0000547	14	8	31	75	2	2	40	0	0	3	7	9	16	13	78	84	29	162	4698	0.307848764
161	Edg78E	other	FBgn0000551	0	0	8	3	0	1	0	2	0	1	1	1	0	2	9	6	2	15	30	0.307848764
162	Edg84A	other	FBgn0000552	4	2	9	2	0	0	6	2	0	0	1	0	4	2	16	4	6	20	120	0.307848764
163	eEF2	other	FBgn0000559	2	1	27	1	3	0	17	12	0	0	9	1	5	1	53	14	6	67	402	0.307848764
164	eg	other	FBgn0000560	5	1	13	1	3	2	25	8	0	0	2	12	8	3	40	21	11	61	671	0.307848764
165	egl	other	FBgn0000562	3	4	31	26	1	1.5	26	7.5	2	1	8	10	6	6.5	65	43.5	12.5	108.5	1356.25	0.307848764
166	Eh	other	FBgn0000564	0	2	2	4	1	0	6	0	0	1	0	0	1	3	8	4	4	12	48	0.307848764
167	Eip71CD	other	FBgn0000565	3	0	4	3	1	0	7	0	0	1	1	2	4	1	12	5	5	17	85	0.307848764
168	Eip74EF	other	FBgn0000567	4	3	23	20	3	8	23	22	0	2	0	9	7	13	46	51	20	97	1940	0.307848764
169	emc	other	FBgn0000575	0	1	6	6	0	0	0	0	0	0	2	1	0	1	8	7	1	15	15	0.307848764
170	ems	other	FBgn0000576	0	8	9	24	1	0	7	4	0	4	1	11	1	12	17	39	13	56	728	0.307848764
171	en	other	FBgn0000577	1	6	15	18	4	2	19	10	0	0	1	12	5	8	35	40	13	75	975	0.307848764
172	ena	other	FBgn0000578	1	3	12	31	0	0	11	9	0	1	5	20	1	4	28	60	5	88	440	0.307848764
173	E(Pc)	other	FBgn0000581	25	16	44	38	23	5	55	10	4	9	5	48	52	30	104	96	82	200	16400	0.307848764
174	esc	other	FBgn0000588	0	1	18	27	0	2	13	2	0	0	7	1	0	3	38	30	3	68	204	0.307848764
175	E(spl)m8-HLH	other	FBgn0000591	1	3	3	3	1	2	2	2	0	1	0	1	2	6	5	6	8	11	88	0.307848764
176	exd	other	FBgn0000611	0	0	5	7	0	0	13	1	1	0	8	5	1	0	26	13	1	39	39	0.307848764
177	exu	other	FBgn0000615	13.5	2	20.5	7	0	0	11	3	3	1	3	4	16.5	3	34.5	14	19.5	48.5	945.75	0.307848764
178	e(y)1	other	FBgn0000617	3	0	9	5	3	1	8	7	0	1	2	6	6	2	19	18	8	37	296	0.307848764
179	e(y)2	other	FBgn0000618	3	0	4	0	0	0	1	2	0	0	0	0	3	0	5	2	3	7	21	0.307848764
180	eyg	other	FBgn0000625	2	7	17	24	0	3	9	8	1	1	4	11	3	11	30	43	14	73	1022	0.307848764
181	E(z)	other	FBgn0000629	6	9	16	63	4	1	24	12	3	0	18	2	13	10	58	77	23	135	3105	0.307848764
182	fas	other	FBgn0000633	9	7	20	43	2	4	25	7	0	2	1	14	11	13	46	64	24	110	2640	0.307848764
183	Fas2	other	FBgn0000635	4	1	23	35	13	3	26	49	0	0	16	6	17	4	65	90	21	155	3255	0.307848764
184	Fas3	other	FBgn0000636	9	3	9	10	3	1	11	10	1	0	3	8	13	4	23	28	17	51	867	0.307848764
185	Fbp1	other	FBgn0000639	19	26	27	49	21	14.5	25	22.5	5	6	7	8	45	46.5	59	79.5	91.5	138.5	12672.75	0.307848764
186	Fcp3C	other	FBgn0000644	8	6	22	8	0	4	5	10	0	0	1	1	8	10	28	19	18	47	846	0.307848764
187	fj	other	FBgn0000658	1	4	11	25	1	2	4	6	0	2	3	7	2	8	18	38	10	56	560	0.307848764
188	fkh	other	FBgn0000659	0	1	14	13	0	0	16	3	1	0	5	2	1	1	35	18	2	53	106	0.307848764
189	fl(2)d	other	FBgn0000662	5	3	8	10	6	0	13	5	0	4	3	9	11	7	24	24	18	48	864	0.307848764
190	fliI	other	FBgn0000709	6	4	27	39	6	4	38	47	1	3	20	21	13	11	85	107	24	192	4608	0.307848764
191	FMRFa	other	FBgn0000715	5	3	7	5	1	2	9	1	0	4	0	8	6	9	16	14	15	30	450	0.307848764
192	fog	other	FBgn0000719	23	14	16	4	1	22	14	17	0	6	1	6	24	42	31	27	66	58	3828	0.307848764
193	for	other	FBgn0000721	1	3	11	29	0	2	24	19	1	1	6	11	2	6	41	59	8	100	800	0.307848764
194	FER	other	FBgn0000723	0	2	19	17	4	2	49	2	0	2	5	14	4	6	73	33	10	106	1060	0.307848764
195	gd	other	FBgn0000808	4	9	8	31	10	0	23	2	2	4	8	4	16	13	39	37	29	76	2204	0.307848764
196	png	other	FBgn0000826	2	0	11	2	6	1	21	6	1	2	6	0	9	3	38	8	12	46	552	0.307848764
197	fs(1)Ya	other	FBgn0000927	9	1	18	3	8	5	32	15	1	4	4	11	18	10	54	29	28	83	2324	0.307848764
198	dup	other	FBgn0000996	9	8	19	11	4	1	14	4	3	3	0	5	16	12	33	20	28	53	1484	0.307848764
199	ft	other	FBgn0001075	25	53	188	311	36.33333333	28	185.6666667	82	5	11	63	27	66.33333333	92	436.6666667	420	158.3333333	856.6666667	135638.8889	0.307848764
200	ftz	other	FBgn0001077	5	5	11	8	0	2	9	1	1	0	7	2	6	7	27	11	13	38	494	0.307848764
201	fw	other	FBgn0001083	2	3	48	60	7.5	0	62.5	3	0	0	15	13	9.5	3	125.5	76	12.5	201.5	2518.75	0.307848764
202	fz	other	FBgn0001085	1	3	20	24	2	0	13	15	0	0	1	4	3	3	34	43	6	77	462	0.307848764
203	fzy	other	FBgn0001086	1	1	8	6	2	0	17	7	1	0	4	0	4	1	29	13	5	42	210	0.307848764
204	g	other	FBgn0001087	24	13	49	53	2	11	28	31	0	7	18	15	26	31	95	99	57	194	11058	0.307848764
205	bnb	other	FBgn0001090	4	2	3	7	6	8	19	5	0	4	1	5	10	14	23	17	24	40	960	0.307848764
206	Gdh	other	FBgn0001098	0	4	9	17	0	0	7	3	0	0	5	6	0	4	21	26	4	47	188	0.307848764
207	gdl	other	FBgn0001099	4	1	6	5	1	0	11	3	0	0	1	3	5	1	18	11	6	29	174	0.307848764
208	Galphai	other	FBgn0001104	1	0	8	10	0	0	5	1	1	0	5	7	2	0	18	18	2	36	72	0.307848764
209	DCTN1-p150	other	FBgn0001108	11.33333333	10	31.66666667	55	4	6	35	29	3	1	11	21	18.33333333	17	77.66666667	105	35.33333333	182.6666667	6454.222222	0.307848764
210	Glt	other	FBgn0001114	21.5	12	30.5	23	12.5	7	23.5	27	3	7	3	12	37	26	57	62	63	119	7497	0.307848764
211	gnu	other	FBgn0001120	5	2	8	4	6	3	7	4	0	1	0	2	11	6	15	10	17	25	425	0.307848764
212	Galphao	other	FBgn0001122	12.5	1	17.5	7	0	0	3	0	0	0	1	1	12.5	1	21.5	8	13.5	29.5	398.25	0.307848764
213	Galphas	other	FBgn0001123	0	2	2	5	0	0	1	0	0	0	0	0	0	2	3	5	2	8	16	0.307848764
214	Got1	other	FBgn0001124	10	3	4	16	10	1	15	0	0	1	1	5	20	5	20	21	25	41	1025	0.307848764
215	Got2	other	FBgn0001125	2	3	2	23	1	3	12	9	3	1	1	1	6	7	15	33	13	48	624	0.307848764
216	Gpdh	other	FBgn0001128	0	1	6	18	0	0	2	12	0	0	1	4	0	1	9	34	1	43	43	0.307848764
217	grau	other	FBgn0001133	5.5	3	18.5	23	1	2	20	3	0	0	7	4	6.5	5	45.5	30	11.5	75.5	868.25	0.307848764
218	Grd	other	FBgn0001134	2	9	19	17	8	13	5	6	1	2	4	8	11	24	28	31	35	59	2065	0.307848764
219	grn	other	FBgn0001138	2	3	15	10	0	2	8	10	0	0	3	1	2	5	26	21	7	47	329	0.307848764
220	Gs1	other	FBgn0001142	2	1	15	3	2	0	7	0	0	0	3	7	4	1	25	10	5	35	175	0.307848764
221	Gs2	other	FBgn0001145	0	0	11	16	1	0	3	11	0	0	7	4	1	0	21	31	1	52	52	0.307848764
222	gsb-n	other	FBgn0001147	3	0	15	4	2	0	11	3	0	2	2	13	5	2	28	20	7	48	336	0.307848764
223	gsb	other	FBgn0001148	6	0	16	4	1	0	14	8	1	1	3	19	8	1	33	31	9	64	576	0.307848764
224	GstD1	other	FBgn0001149	4	2	6	3	0	0	2	0	0	0	0	1	4	2	8	4	6	12	72	0.307848764
225	h	other	FBgn0001168	1	1	2	19	0	0	5	3	0	0	1	4	1	1	8	26	2	34	68	0.307848764
226	H	other	FBgn0001169	6	16	27	17	4	1	17	2	4	6	5	7	14	23	49	26	37	75	2775	0.307848764
227	H2.0	other	FBgn0001170	4	15	11	21	2.5	3	10.5	5	0	0	1	1	6.5	18	22.5	27	24.5	49.5	1212.75	0.307848764
228	halo	other	FBgn0001174	1	1	2	5	0	1	8	4	0	0	0	1	1	2	10	10	3	20	60	0.307848764
229	hay	other	FBgn0001179	1	7	23	48	0	0	26	22	1	0	17	7	2	7	66	77	9	143	1287	0.307848764
230	hb	other	FBgn0001180	0	6	31	7	4	0	24	5	0	2	4	10	4	8	59	22	12	81	972	0.307848764
231	her	other	FBgn0001185	21	3	16	5	3	0	9	3	1	4	2	4	25	7	27	12	32	39	1248	0.307848764
232	Hex-C	other	FBgn0001187	0	1	16	10	0	2	12	3	2	0	4	11	2	3	32	24	5	56	280	0.307848764
233	hook	other	FBgn0001202	1	1	30	4	1	2	34	8	1	0	9	1	3	3	73	13	6	86	516	0.307848764
234	Hmr	other	FBgn0001206	121.5	18	40.5	10	8	24	26	55	3	1	11	22	132.5	43	77.5	87	175.5	164.5	28869.75	0.307848764
235	Hn	other	FBgn0001208	0	2	5	28	0	2	11	14	0	0	10	12	0	4	26	54	4	80	320	0.307848764
236	Hsc70-1	other	FBgn0001216	4	3	18	21	5	3	11	20	0	4	4	15	9	10	33	56	19	89	1691	0.307848764
237	Hsc70-2	other	FBgn0001217	2	8	24	19	1	2	24	1	3	2	3	8	6	12	51	28	18	79	1422	0.307848764
238	Hsc70-3	other	FBgn0001218	1	3	5	24	0	0	20	10	0	0	12	7	1	3	37	41	4	78	312	0.307848764
239	Hsp23	other	FBgn0001224	1	0	6	4	2	2	10	6	0	0	7	1	3	2	23	11	5	34	170	0.307848764
240	Hsp26	other	FBgn0001225	2	0	8	10	1	0	3	2	0	0	5	2	3	0	16	14	3	30	90	0.307848764
241	Hsp27	other	FBgn0001226	6.833333333	2	7.166666667	3	3	1	9	2	1	0	0	1	10.83333333	3	16.16666667	6	13.83333333	22.16666667	306.6388889	0.307848764
242	Hsp67Ba	other	FBgn0001227	5	8	7	9	8	5	9	2	1	2	3	7	14	15	19	18	29	37	1073	0.307848764
243	CG4456	other	FBgn0001228	0	1	2	8	0	0	5	4	0	0	0	1	0	1	7	13	1	20	20	0.307848764
244	Hsp67Bc	other	FBgn0001229	2	3	2	8	1	1	5	4	1	2	1	1	4	6	8	13	10	21	210	0.307848764
245	hth	other	FBgn0001235	0	1	2	2	0	0	3	1	0	0	1	0	0	1	6	3	1	9	9	0.307848764
246	Ide	other	FBgn0001247	6	3	36	7	4	2	39	13	6	1	16	24	16	6	91	44	22	135	2970	0.307848764
247	Idh	other	FBgn0001248	9	3	24	12	4	0	4	22	1	3	5	7	14	6	33	41	20	74	1480	0.307848764
248	if	other	FBgn0001250	5	4	24	94	16	7	37	40	4	2	21	29	25	13	82	163	38	245	9310	0.307848764
249	ImpE1	other	FBgn0001253	21	51.5	28	56.5	10	21	35	11	0	22	7	27	31	94.5	70	94.5	125.5	164.5	20644.75	0.307848764
250	ImpE2	other	FBgn0001254	6	6	15	32	3	8	13	8	1	4	1	17	10	18	29	57	28	86	2408	0.307848764
251	ImpE3	other	FBgn0001255	6	5	10	6	0	2	10	5	1	0	5	0	7	7	25	11	14	36	504	0.307848764
252	ImpL1	other	FBgn0001256	8	10	10	23	7	7	11	6	0	6	3	25	15	23	24	54	38	78	2964	0.307848764
253	ImpL2	other	FBgn0001257	1	3	7	9	2	2	7	4	0	0	0	2	3	5	14	15	8	29	232	0.307848764
254	ImpL3	other	FBgn0001258	2	2	4	16	0	0	3	8	2	0	9	12	4	2	16	36	6	52	312	0.307848764
255	in	other	FBgn0001259	12	12	28	12	7	7	35	20	0	6	9	31	19	25	72	63	44	135	5940	0.307848764
256	inaD	other	FBgn0001263	1	7	9	47	3	4	11	10	0	0	4	16	4	11	24	73	15	97	1455	0.307848764
257	inv	other	FBgn0001269	0	10	14	31	0	0	5	3	0	3	6	12	0	13	25	46	13	71	923	0.307848764
258	ix	other	FBgn0001276	1	3	8	1	2	0	6	3	0	0	5	0	3	3	19	4	6	23	138	0.307848764
259	janA	other	FBgn0001280	0	3	1	3	2	0	5	0	0	1	0	0	2	4	6	3	6	9	54	0.307848764
260	Jra	other	FBgn0001291	8	1	7	3	6	0	20	1	0	1	3	4	14	2	30	8	16	38	608	0.307848764
261	kar	other	FBgn0001296	0	3	28	5	5	0	20	3	2	0	11	2	7	3	59	10	10	69	690	0.307848764
262	kay	other	FBgn0001297	22.5	12	19.5	36	10	4	16	3	2.333333333	1	10.66666667	7	34.83333333	17	46.16666667	46	51.83333333	92.16666667	4777.305555	0.307848764
263	kel	other	FBgn0001301	12	5	44	21	12	15	61	27	0	7	11	3	24	27	116	51	51	167	8517	0.307848764
264	Khc	other	FBgn0001308	0	1	21	31	1	1	34	11	1	0	20	7	2	2	75	49	4	124	496	0.307848764
265	klar	other	FBgn0001316	11	36	56	75	17	13	59	12	1	10	4	30	29	59	119	117	88	236	20768	0.307848764
266	kn	other	FBgn0001319	0	0	13	20	0	0	11	2	1	0	6	2	1	0	30	24	1	54	54	0.307848764
267	kni	other	FBgn0001320	3	3	11	5	3	1	14	5	0	0	8	3	6	4	33	13	10	46	460	0.307848764
268	knk	other	FBgn0001321	3	3	35	10	0	2	23	9	0	3	7	22	3	8	65	41	11	106	1166	0.307848764
269	knrl	other	FBgn0001323	6	6	20	4	6	3	22	9	0	3	2	14	12	12	44	27	24	71	1704	0.307848764
270	kto	other	FBgn0001324	18	15	104	21	4	2	88	13	5	6	25	79	27	23	217	113	50	330	16500	0.307848764
271	Kr	other	FBgn0001325	3	4	11	14	3	0	7	3	0	4	3	16	6	8	21	33	14	54	756	0.307848764
272	kz	other	FBgn0001330	9	15	44	34	9	23	52	84	0	11	11	22	18	49	107	140	67	247	16549	0.307848764
273	l(1)1Bi	other	FBgn0001341	30	10	24	16	1	18	9	47	3	13	19	9	34	41	52	72	75	124	9300	0.307848764
274	Hlc	other	FBgn0001565	7	3	24	12	2	6	30	32	0	1	4	0	9	10	58	44	19	102	1938	0.307848764
275	Grip91	other	FBgn0001612	24	3	36	46	0	3	28	35	0	2	15	8	24	8	79	89	32	168	5376	0.307848764
276	ifc	other	FBgn0001941	1.5	1	12.5	3	0	0	18	4	0	0	1	1	1.5	1	31.5	8	2.5	39.5	98.75	0.307848764
277	eIF4A	other	FBgn0001942	3	0	8	3	0	0	16	1	0	0	2	1	3	0	26	5	3	31	93	0.307848764
278	Sos	other	FBgn0001965	6	7	46	42	3	3	45	34	10	3	43	16	19	13	134	92	32	226	7232	0.307848764
279	NimC3	other	FBgn0001967	4	4	6	9	3	4	7	3	0	0	1	2	7	8	14	14	15	28	420	0.307848764
280	Pgant35A	other	FBgn0001970	4	2	35	15	3	8	17	8	1	2	8	4	8	12	60	27	20	87	1740	0.307848764
281	CIAPIN1	other	FBgn0001977	1	1	11	7	0	0	10	3	0	0	0	0	1	1	21	10	2	31	62	0.307848764
282	stc	other	FBgn0001978	25.5	7	24.5	33	8.5	4	55.5	6	1	0	11	4	35	11	91	43	46	134	6164	0.307848764
283	wor	other	FBgn0001983	5	4	21	16	2	2	19	6	0	0	2	2	7	6	42	24	13	66	858	0.307848764
284	Mtr4	other	FBgn0001986	9	4	41	32	2	2	26	10	0	1	7	3	11	7	74	45	18	119	2142	0.307848764
285	Gli	other	FBgn0001987	4	7	37	42	3	6	32	22	0	1	11	5	7	14	80	69	21	149	3129	0.307848764
286	ND-B17	other	FBgn0001989	2	0	3	6	1	0	4	3	0	0	0	0	3	0	7	9	3	16	48	0.307848764
287	Ca-alpha1D	other	FBgn0001991	8	5	41	57	65	19	82	10	17	14	7	2	90	38	130	69	128	199	25472	0.307848764
288	Cyp303a1	other	FBgn0001992	4	3	16	18	10	6	32	15	0	1	4	5	14	10	52	38	24	90	2160	0.307848764
289	crp	other	FBgn0001994	5	3	13	13	7	0	25	12	0	1	5	2	12	4	43	27	16	70	1120	0.307848764
290	mRpL4	other	FBgn0001995	6	5	7	9	3	4	10	11	0	0	1	1	9	9	18	21	18	39	702	0.307848764
291	l(2)37Bb	other	FBgn0002021	13	5	15	8	6	4	20	5	1	0	3	0	20	9	38	13	29	51	1479	0.307848764
292	Catsup	other	FBgn0002022	1	4	19	3	1	2	17	2	2	0	3	0	4	6	39	5	10	44	440	0.307848764
293	Lim3	other	FBgn0002023	0	3	13	9	1	3	5	6	0	0	1	0	1	6	19	15	7	34	238	0.307848764
294	l(2)37Cc	other	FBgn0002031	0	1	8	11	0	0	5	10	1	0	0	0	1	1	13	21	2	34	68	0.307848764
295	CG10561	other	FBgn0002036	6	2	21	10	7.5	3	16.5	17	3	0	6	2	16.5	5	43.5	29	21.5	72.5	1558.75	0.307848764
296	swm	other	FBgn0002044	10	7	42	2	3	3	32	1	1	1	7	2	14	11	81	5	25	86	2150	0.307848764
297	AspRS	other	FBgn0002069	3	1	19	6	0	1	10	12	0	0	4	6	3	2	33	24	5	57	285	0.307848764
298	l(2)gl	other	FBgn0002121	21.5	2	48.5	2	7	3	36	11	1	4	13	21	29.5	9	97.5	34	38.5	131.5	5062.75	0.307848764
299	l(2)tid	other	FBgn0002174	3	10	12	22	4	3	22	7	2	1	9	4	9	14	43	33	23	76	1748	0.307848764
300	dre4	other	FBgn0002183	2	2	24	65	3	1	42	18	4	2	31	10	9	5	97	93	14	190	2660	0.307848764
301	Prosbeta6	other	FBgn0002284	2	0	9	1	3	1	12	7	1	0	2	3	6	1	23	11	7	34	238	0.307848764
302	sas	other	FBgn0002306	24	15	48	11	6	5	43	11	3	3	5	4	33	23	96	26	56	122	6832	0.307848764
303	l(3)87Df	other	FBgn0002354	1	0	2	3	1	0	0	0	0	0	0	0	2	0	2	3	2	5	10	0.307848764
304	dco	other	FBgn0002413	1	2	17	10	0	0	22	0	0	0	4	5	1	2	43	15	3	58	174	0.307848764
305	hyd	other	FBgn0002431	12	13.5	75	26.5	8	8	132	14	5	4	29	11	25	25.5	236	51.5	50.5	287.5	14518.75	0.307848764
306	l(3)mbn	other	FBgn0002440	4	4	9	7	6	6	16	5	0	10	4	9	10	20	29	21	30	50	1500	0.307848764
307	l(3)mbt	other	FBgn0002441	41	23	42	24	9	8	57	6	5	10	18	21	55	41	117	51	96	168	16128	0.307848764
308	sti	other	FBgn0002466	14	16	60	55	5.5	10	75.5	20	3	9	21	42	22.5	35	156.5	117	57.5	273.5	15726.25	0.307848764
309	lab	other	FBgn0002522	5	8	27	4	1	3	5	6	3	2	0	6	9	13	32	16	22	48	1056	0.307848764
310	LanA	other	FBgn0002526	24	14.5	125	62.5	20	3	127	54	9	3	37	106	53	20.5	289	222.5	73.5	511.5	37595.25	0.307848764
311	lds	other	FBgn0002542	29	8	33	8	9	0	51	1	0	0	8	2	38	8	92	11	46	103	4738	0.307848764
312	robo2	other	FBgn0002543	7	12	31	45	2	3	25	7	2	1	6	2	11	16	62	54	27	116	3132	0.307848764
313	lin	other	FBgn0002552	8	4	38	2	9	1	23	18	1	0	12	5	18	5	73	25	23	98	2254	0.307848764
314	l(1)sc	other	FBgn0002561	3	1	4	1	4	2	9	11	0	1	3	11	7	4	16	23	11	39	429	0.307848764
315	Lsp1gamma	other	FBgn0002564	7	3	38	4	14	3	11	12	1	1	8	10	22	7	57	26	29	83	2407	0.307848764
316	Lsp2	other	FBgn0002565	5	6	25	47	5	0	10	7	1	0	13	10	11	6	48	64	17	112	1904	0.307848764
317	Rab32	other	FBgn0002567	1	1	8	2	2	4	9	7	1	2	3	4	4	7	20	13	11	33	363	0.307848764
318	Mal-A2	other	FBgn0002569	5	3	19	4	11	0	31	2	4	2	3	7	20	5	53	13	25	66	1650	0.307848764
319	Mal-A1	other	FBgn0002570	6.5	4	30.5	7	8	2	31	1	0	1	6	7	14.5	7	67.5	15	21.5	82.5	1773.75	0.307848764
320	Mal-A3	other	FBgn0002571	2	1	29	5	8.5	3	27.5	0	0	2	3	14	10.5	6	59.5	19	16.5	78.5	1295.25	0.307848764
321	sens	other	FBgn0002573	2	7	19	17	3	6	11	9	0	1	4	4	5	14	34	30	19	64	1216	0.307848764
322	lz	other	FBgn0002576	1	1	6	9	4	12	34	28	1	10.66666667	3	7.333333333	6	23.66666667	43	44.33333333	29.66666667	87.33333333	2590.888889	0.307848764
323	m	other	FBgn0002577	3	8	24	31	4	6	16	34	0	3	5	20	7	17	45	85	24	130	3120	0.307848764
324	Kaz-m1	other	FBgn0002578	0	2	4	3	3.166666667	1	5.833333333	1	1	0	1	1	4.166666667	3	10.83333333	5	7.166666667	15.83333333	113.4722222	0.307848764
325	E(spl)m2-BFM	other	FBgn0002592	1	8	10	3	1	2	4	2	0	0	0	0	2	10	14	5	12	19	228	0.307848764
326	E(spl)m3-HLH	other	FBgn0002609	0	2	2	11	0	0	5	1	0	0	1	0	0	2	8	12	2	20	40	0.307848764
327	E(spl)m4-BFM	other	FBgn0002629	0	2	5	6	0	1	3	3	0	0	0	0	0	3	8	9	3	17	51	0.307848764
328	E(spl)m5-HLH	other	FBgn0002631	1	5	2	6	0	1	0	0	0	2	2	0	1	8	4	6	9	10	90	0.307848764
329	E(spl)m7-HLH	other	FBgn0002633	2	1	1	4	0	1	5	1	0	0	1	0	2	2	7	5	4	12	48	0.307848764
330	mal	other	FBgn0002641	14	9	22	7	9	17.5	37	24.5	1	8	13	10	24	34.5	72	41.5	58.5	113.5	6639.75	0.307848764
331	Map205	other	FBgn0002645	49	6	31	3	19	4	34	3	1	4	7	7	69	14	72	13	83	85	7055	0.307848764
332	twe	other	FBgn0002673	11	3	18	6	5	1	20	10	2	0	1	0	18	4	39	16	22	55	1210	0.307848764
333	mei-218	other	FBgn0002709	84.5	13	32.5	9	2	4	6	3	1	1	4	6	87.5	18	42.5	18	105.5	60.5	6382.75	0.307848764
334	mei-W68	other	FBgn0002716	6	4	7	6	2	4	15	5	0	3	3	5	8	11	25	16	19	41	779	0.307848764
335	Men	other	FBgn0002719	5.5	3	23.5	5	4	4	15	6	6	0	12	3	15.5	7	50.5	14	22.5	64.5	1451.25	0.307848764
336	Met	other	FBgn0002723	4	4	16	21	3	2.5	29	18.5	0	0	13	15	7	6.5	58	54.5	13.5	112.5	1518.75	0.307848764
337	E(spl)malpha-BFM	other	FBgn0002732	1	0	3	3	0	0	4	0	0	0	0	0	1	0	7	3	1	10	10	0.307848764
338	E(spl)mbeta-HLH	other	FBgn0002733	1	1	3	8	0	0	4	1	0	0	0	0	1	1	7	9	2	16	32	0.307848764
339	E(spl)mdelta-HLH	other	FBgn0002734	0	0	6	5	0	1	6	2	1	0	1	0	1	1	13	7	2	20	40	0.307848764
340	E(spl)mgamma-HLH	other	FBgn0002735	0	1	3	5	0	0	7	1	0	0	1	1	0	1	11	7	1	18	18	0.307848764
341	mago	other	FBgn0002736	1	0	3	6	0	0	4	0	0	0	0	1	1	0	7	7	1	14	14	0.307848764
342	Mlc1	other	FBgn0002772	8.5	0	4.5	5	0	0	1	0	1	0	1	0	9.5	0	6.5	5	9.5	11.5	109.25	0.307848764
343	mle	other	FBgn0002774	25	9	38	1	3	0	66	0	9	5	20	27	37	14	124	28	51	152	7752	0.307848764
344	msl-3	other	FBgn0002775	16	4	13	20	5.5	1	18.5	3	2	2	8	6	23.5	7	39.5	29	30.5	68.5	2089.25	0.307848764
345	mnd	other	FBgn0002778	0	1	11	25	4	0	13	17	2	1	7	1	6	2	31	43	8	74	592	0.307848764
346	mod	other	FBgn0002780	11	1	11	2	6	1	6	1	0	0	0	1	17	2	17	4	19	21	399	0.307848764
347	mor	other	FBgn0002783	7	5	40	16	3	2	37	15	2	3	11	5	12	10	88	36	22	124	2728	0.307848764
348	Rpn8	other	FBgn0002787	0	0	12	8	0	0	6	7	0	1	9	3	0	1	27	18	1	45	45	0.307848764
349	Mp20	other	FBgn0002789	1	3	1	6	2	0	2	3	0	0	2	3	3	3	5	12	6	17	102	0.307848764
350	mr	other	FBgn0002791	6	2	18	14	2	5	33	9	2	3	13	6	10	10	64	29	20	93	1860	0.307848764
351	MtnA	other	FBgn0002868	0	1	0	0	0	0	0	0	0	0	0	1	0	1	0	1	1	1	1	0.307848764
352	mu2	other	FBgn0002872	34.5	36	24.5	45	8	15	20	4	3	43	4	15	45.5	94	48.5	64	139.5	112.5	15693.75	0.307848764
353	mus201	other	FBgn0002887	8.333333333	29	31.66666667	56	6	22	38	42	0	17	3	32	14.33333333	68	72.66666667	130	82.33333333	202.6666667	16686.22222	0.307848764
354	mus301	other	FBgn0002899	6	8	42	31	2	3	37	20	1	5	14	26	9	16	93	77	25	170	4250	0.307848764
355	mus304	other	FBgn0002901	11	13	37	28	1	4	21	1	3	7	4	2	15	24	62	31	39	93	3627	0.307848764
356	Blm	other	FBgn0002906	27	10	68	8	12.5	7	34.5	11	0	2	13	3	39.5	19	115.5	22	58.5	137.5	8043.75	0.307848764
357	mus312	other	FBgn0002909	9	22	20	20	8	11	18	9	0	28	0	33	17	61	38	62	78	100	7800	0.307848764
358	Myb	other	FBgn0002914	11	3	23	11	4	2	12	5	1	8	8	4	16	13	43	20	29	63	1827	0.307848764
359	na	other	FBgn0002917	5	6	85	14	4	12	93	66	0	2	22	60	9	20	200	140	29	340	9860	0.307848764
360	Atpalpha	other	FBgn0002921	3	0	19	21	0	0	7	5	2	1	11	13	5	1	37	39	6	76	456	0.307848764
361	nau	other	FBgn0002922	5	11	4	22	1	0	6	1	1	1	3	1	7	12	13	24	19	37	703	0.307848764
362	ncd	other	FBgn0002924	5	10.5	23	25.5	4	3	37	6	0	3	3	4	9	16.5	63	35.5	25.5	98.5	2511.75	0.307848764
363	ndl	other	FBgn0002926	39.5	46.5	89.5	73.5	21	13	81	23	9	54	23	110	69.5	113.5	193.5	206.5	183	400	73200	0.307848764
364	nec	other	FBgn0002930	16	3	20	4	3	7	7	9	2	4	1	14	21	14	28	27	35	55	1925	0.307848764
365	net	other	FBgn0002931	8	2	7	0	5	0	4	3	0	2	3	0	13	4	14	3	17	17	289	0.307848764
366	neur	other	FBgn0002932	4	1	23	8	4	3	26	1	0	1	3	13	8	5	52	22	13	74	962	0.307848764
367	ninaB	other	FBgn0002937	9	11	29	11	2	3	20	3	1	0	2	1	12	14	51	15	26	66	1716	0.307848764
368	ninaD	other	FBgn0002939	4	4	18	4	3	4	9	14	4	0	5	0	11	8	32	18	19	50	950	0.307848764
369	ninaE	other	FBgn0002940	1	4	5	11	0	1	0	1	0	0	2	1	1	5	7	13	6	20	120	0.307848764
370	slou	other	FBgn0002941	0	11	24	34	3	2	25	2	2	1	2	3	5	14	51	39	19	90	1710	0.307848764
371	nkd	other	FBgn0002945	4	13.16666667	18	16.83333333	4	6	21	14	1	4	9	10	9	23.16666667	48	40.83333333	32.16666667	88.83333333	2857.472222	0.307848764
372	nos	other	FBgn0002962	9	5	7	10	5	0	14	1	1	1	0	4	15	6	21	15	21	36	756	0.307848764
373	numb	other	FBgn0002973	0	4	6	18	0	1	9	2	1	1	4	1	1	6	19	21	7	40	280	0.307848764
374	odd	other	FBgn0002985	3	4	9	13	3	2	6	8	1	0	0	5	7	6	15	26	13	41	533	0.307848764
375	okr	other	FBgn0002989	4	6	21	24	2	6	30	14	1	3	8	18	7	15	59	56	22	115	2530	0.307848764
376	opa	other	FBgn0003002	0	1	19	3	2	0	23	9	0	0	3	4	2	1	45	16	3	61	183	0.307848764
377	ort	other	FBgn0003011	2	3	19	26	0	1	16	12	0	0	16	1	2	4	51	39	6	90	540	0.307848764
378	osk	other	FBgn0003015	13	2	20	3	9.5	1	24.5	1	0	0	0	0	22.5	3	44.5	4	25.5	48.5	1236.75	0.307848764
379	osp	other	FBgn0003016	4	10.5	40	37.5	8	9	41	20	1	0	5	3	13	19.5	86	60.5	32.5	146.5	4761.25	0.307848764
380	otu	other	FBgn0003023	21	10	20	8	4	6	24	16	3	2	15	13	28	18	59	37	46	96	4416	0.307848764
381	ovo	other	FBgn0003028	2	4	20	24	2	3	29	30	1	4	14	14	5	11	63	68	16	131	2096	0.307848764
382	Pc	other	FBgn0003042	2	2	5	1	1	3	15	8	0	5	3	9	3	10	23	18	13	41	533	0.307848764
383	Pcp	other	FBgn0003046	2	0	4	13	2	2	10	2	0	0	0	2	4	2	14	17	6	31	186	0.307848764
384	pcx	other	FBgn0003048	36	21	89	59	13	35	94	179	8	18	54	49	57	74	237	287	131	524	68644	0.307848764
385	Fib	other	FBgn0003062	0	0	6	8	0	1	14	1	0	0	5	3	0	1	25	12	1	37	37	0.307848764
386	Pepck	other	FBgn0003067	10	4	18	37	5	0	13	18	1	3	2	23	16	7	33	78	23	111	2553	0.307848764
387	Pfk	other	FBgn0003071	19.5	3	35.5	17	0	2	35	5	1	0	6	9	20.5	5	76.5	31	25.5	107.5	2741.25	0.307848764
388	Raf	other	FBgn0003079	0	2	16	26	2	2	34	19	0	2	11	10	2	6	61	55	8	116	928	0.307848764
389	phr	other	FBgn0003082	6	3	24	3	7	4	24	10	1	2	4	14	14	9	52	27	23	79	1817	0.307848764
390	pk	other	FBgn0003090	2	1	31	13	2	4	26	14	0	13	3	31	4	18	60	58	22	118	2596	0.307848764
391	Pkc53E	other	FBgn0003091	0	3	12	25	0	0	11	6	0	0	2	8	0	3	25	39	3	64	192	0.307848764
392	Pkc98E	other	FBgn0003093	2	0	21	15	1	0	14	10	1	0	12	9	4	0	47	34	4	81	324	0.307848764
393	plu	other	FBgn0003114	3	4	8	9	2	0	6	0	2	2	1	5	7	6	15	14	13	29	377	0.307848764
394	pn	other	FBgn0003116	1	2	10	1	4	12	8	33	2	0	1	6	7	14	19	40	21	59	1239	0.307848764
395	polo	other	FBgn0003124	0	0	15	6	2	0	18	9	2	0	9	8	4	0	42	23	4	65	260	0.307848764
396	Poxn	other	FBgn0003130	2	3	9	31	3	2	13	8	0	4	3	15	5	9	25	54	14	79	1106	0.307848764
397	Ppn	other	FBgn0003137	18	33	72	57	31	6	79	38	4	6	19	12	53	45	170	107	98	277	27146	0.307848764
398	prd	other	FBgn0003145	2	6	18	32	2	2	21	13	1	0	6	1	5	8	45	46	13	91	1183	0.307848764
399	Prm	other	FBgn0003149	3	0	6	18	3	0	9	16	0	1	4	7	6	1	19	41	7	60	420	0.307848764
400	CG2841	other	FBgn0003159	34	22	23	29	30	38	24	57	1	9.5	7	20.5	65	69.5	54	106.5	134.5	160.5	21587.25	0.307848764
401	Pu	other	FBgn0003162	0	1	4	6	1	1	7	2	0	1	3	3	1	3	14	11	4	25	100	0.307848764
402	put	other	FBgn0003169	2	0	23	3	4	0	23	3	0	0	6	0	6	0	52	6	6	58	348	0.307848764
403	pwn	other	FBgn0003174	6	4	50	12	8	6	45	18	0	9	5	28	14	19	100	58	33	158	5214	0.307848764
404	px	other	FBgn0003175	10	14	42	83	13	7.5	39	25.5	4	11	19	16	27	32.5	100	124.5	59.5	224.5	13357.75	0.307848764
405	qua	other	FBgn0003187	9	8	24	14	2	8	27	24	1	0	9	3	12	16	60	41	28	101	2828	0.307848764
406	r	other	FBgn0003189	18.5	8	85.5	39	14	10	102	101	6	3	27	47	38.5	21	214.5	187	59.5	401.5	23889.25	0.307848764
407	ras	other	FBgn0003204	2	1	15	12	0	1	37	28	0	0	12	10	2	2	64	50	4	114	456	0.307848764
408	Ras64B	other	FBgn0003206	0	0	1	9	0	1	3	7	0	0	2	2	0	1	6	18	1	24	24	0.307848764
409	raw	other	FBgn0003209	13.5	2	23.5	26	8	9	26	20	0	2	8	7	21.5	13	57.5	53	34.5	110.5	3812.25	0.307848764
410	rb	other	FBgn0003210	6	8	38	61	8	8	36	34	2	3	24	2	16	19	98	97	35	195	6825	0.307848764
411	Rh2	other	FBgn0003248	4	5	12	23	0	1	11	1	0	0	4	1	4	6	27	25	10	52	520	0.307848764
412	Rh4	other	FBgn0003250	0	3	21	5	1	2	13	16	0	1	4	3	1	6	38	24	7	62	434	0.307848764
413	rib	other	FBgn0003254	0	7	16	23	10	1	28	4	0	1	5	14	10	9	49	41	19	90	1710	0.307848764
414	rk	other	FBgn0003255	10	4	33	70	9	2	44	10	1	2	16	8	20	8	93	88	28	181	5068	0.307848764
415	ro	other	FBgn0003267	4	9	9	22	0	1	9	1	2	0	6	0	6	10	24	23	16	47	752	0.307848764
416	rod	other	FBgn0003268	11	16	78	19	39	1	93	8	0	7	1	12	50	24	172	39	74	211	15614	0.307848764
417	amos	other	FBgn0003270	1	2	7	4	0	1	5	2	0	2	0	3	1	5	12	9	6	21	126	0.307848764
418	RpLP2	other	FBgn0003274	0	3	1	1	0	1	1	2	0	0	1	0	0	4	3	3	4	6	24	0.307848764
419	RpII18	other	FBgn0003275	0	3	10	0	1	0	0	2	0	0	0	0	1	3	10	2	4	12	48	0.307848764
420	RpII215	other	FBgn0003277	2	3	55	39	2	0	78	50	0	1	31	22	4	4	164	111	8	275	2200	0.307848764
421	RpI135	other	FBgn0003278	9	4	44	12	2	1	32	10	1	3.5	11	18.5	12	8.5	87	40.5	20.5	127.5	2613.75	0.307848764
422	RpL4	other	FBgn0003279	0	0	6	6	1	0	12	3	0	0	1	0	1	0	19	9	1	28	28	0.307848764
423	rst	other	FBgn0003285	1	4	31	27	4	0	28	22	0	0	10	15	5	4	69	64	9	133	1197	0.307848764
424	rt	other	FBgn0003292	13.5	4	33.5	24	16	4	38	17	2	1	9	24	31.5	9	80.5	65	40.5	145.5	5892.75	0.307848764
425	ru	other	FBgn0003295	7.333333333	6	6.666666667	30	1	1	5	5	0	1	3	6	8.333333333	8	14.66666667	41	16.33333333	55.66666667	909.2222223	0.307848764
426	run	other	FBgn0003300	1	1	10	10	1	4	20	10	0	4	4	1	2	9	34	21	11	55	605	0.307848764
427	rut	other	FBgn0003301	15.5	17	68.5	93	11	9	91	9	5	7	27	40	31.5	33	186.5	142	64.5	328.5	21188.25	0.307848764
428	rux	other	FBgn0003302	13	2	13	8	0	11	0	27	3	15	1	9	16	28	14	44	44	58	2552	0.307848764
429	ry	other	FBgn0003308	5	17	64	43	5	4	40	5	3.5	5	12.5	7	13.5	26	116.5	55	39.5	171.5	6774.25	0.307848764
430	S	other	FBgn0003310	1	8	11	19	0	0	10	3	1	0	4	1	2	8	25	23	10	48	480	0.307848764
431	sad	other	FBgn0003312	3	4	15	2	6.5	4	20.5	1	0	0	4	2	9.5	8	39.5	5	17.5	44.5	778.75	0.307848764
432	sax	other	FBgn0003317	4	2	14	4	3	1	16	3	1	0	15	6	8	3	45	13	11	58	638	0.307848764
433	Sb	other	FBgn0003319	7	8	14	8	1	1	18	4	2	2	5	4	10	11	37	16	21	53	1113	0.307848764
434	sbr	other	FBgn0003321	19	5	19	17	3	1	20	18	2	2	11	12	24	8	50	47	32	97	3104	0.307848764
435	sca	other	FBgn0003326	7	5	24	28	7	7	30	15	2	3	4	8	16	15	58	51	31	109	3379	0.307848764
436	Sce	other	FBgn0003330	1	6	9	20	2	0	10	1	0	2	3	6	3	8	22	27	11	49	539	0.307848764
437	Scm	other	FBgn0003334	4	4	25	15	4	1	19	0	0	1	7	2	8	6	51	17	14	68	952	0.307848764
438	Scr	other	FBgn0003339	1	2	12	7	1	0	6	0	1	0	3	3	3	2	21	10	5	31	155	0.307848764
439	RanGAP	other	FBgn0003346	17	7	22	3	5	1	26	9	0	0	3	0	22	8	51	12	30	63	1890	0.307848764
440	sei	other	FBgn0003353	2	8	16	27	4	2	37	6	0	3	0	9	6	13	53	42	19	95	1805	0.307848764
441	sesB	other	FBgn0003360	0	0	1	1	0	1	4	2	0	0	0	0	0	1	5	3	1	8	8	0.307848764
442	sgg	other	FBgn0003371	1	1	9	11	2	21	33	24	0	5	6	11	3	27	48	46	30	94	2820	0.307848764
443	Sh	other	FBgn0003380	0	1	1	2	2	4	10	13	0	0	0	0	2	5	11	15	7	26	182	0.307848764
444	sha	other	FBgn0003382	11	15.5	36	66.5	7	7	51	18	2	5	5	17	20	27.5	92	101.5	47.5	193.5	9191.25	0.307848764
445	Shaw	other	FBgn0003386	8.5	3	11.5	15	0	3	14	9	2	4	0	4	10.5	10	25.5	28	20.5	53.5	1096.75	0.307848764
446	shd	other	FBgn0003388	0	4	15	13	0	2	15	6	1	2	14	4	1	8	44	23	9	67	603	0.307848764
447	shf	other	FBgn0003390	0	1	10	15	5	3	19	14	0	0	4	5	5	4	33	34	9	67	603	0.307848764
448	shg	other	FBgn0003391	2	2	42	100	2	3	20	32	1	0	15	8	5	5	77	140	10	217	2170	0.307848764
449	shi	other	FBgn0003392	1	2.5	26	16.5	37	4	25	0	0	0	11	7	38	6.5	62	23.5	44.5	85.5	3804.75	0.307848764
450	shn	other	FBgn0003396	21	19	46	61	9	9	67	33	2	16	19	43	32	44	132	137	76	269	20444	0.307848764
451	sina	other	FBgn0003410	0	1	6	2	0	0	21	6	0	0	5	2	0	1	32	10	1	42	42	0.307848764
452	sisA	other	FBgn0003411	2	4	10	0	0	3	2	2	0	0	4	6	2	7	16	8	9	24	216	0.307848764
453	skd	other	FBgn0003415	22.33333333	10	81.66666667	26	11.5	15	74.5	48	4	14	38	48	37.83333333	39	194.1666667	122	76.83333333	316.1666667	24292.13889	0.307848764
454	sl	other	FBgn0003416	5	4	62	56	13	1	74	2	0	2	22	15	18	7	158	73	25	231	5775	0.307848764
455	slgA	other	FBgn0003423	6	3	15	8	3.5	6	29.5	18	0	3	10	6	9.5	12	54.5	32	21.5	86.5	1859.75	0.307848764
456	slo	other	FBgn0003429	28.75	3	39.25	34	0	0	11	5	0	0	1	1	28.75	3	51.25	40	31.75	91.25	2897.1875	0.307848764
457	slp1	other	FBgn0003430	1	5	9	22	0	2	2	9	0	0	0	1	1	7	11	32	8	43	344	0.307848764
458	sm	other	FBgn0003435	1	1	9	8	13	2	9	0	0	0	5	3	14	3	23	11	17	34	578	0.307848764
459	smo	other	FBgn0003444	5	4	45	7	11	3	22	14	0	0	10	1	16	7	77	22	23	99	2277	0.307848764
460	sna	other	FBgn0003448	1	2	9	13	1	0	8	6	0	0	2	0	2	2	19	19	4	38	152	0.307848764
461	snf	other	FBgn0003449	3	0	11	4	2	0	9	5	0	0	6	1	5	0	26	10	5	36	180	0.307848764
462	snk	other	FBgn0003450	1	8	12	15	10	0	10	0	0	1	5	6	11	9	27	21	20	48	960	0.307848764
463	stwl	other	FBgn0003459	45	14	25	16	5	17	12	25	2	3	0	14	52	34	37	55	86	92	7912	0.307848764
464	sol	other	FBgn0003464	4	0	6	2	6	11	63	45	16	16	6	8	26	27	75	55	53	130	6890	0.307848764
465	spir	other	FBgn0003475	5	4	17	8	6	5	20	8	3	4	7	1	14	13	44	17	27	61	1647	0.307848764
466	spn-A	other	FBgn0003479	2	1	20	3	2	0	10	2	0	0	7	0	4	1	37	5	5	42	210	0.307848764
467	spn-B	other	FBgn0003480	3	3	15	15	8	1	15	1	0	2	1	3	11	6	31	19	17	50	850	0.307848764
468	spn-D	other	FBgn0003482	1	9	8	12	0	0	2	0	0	1	0	0	1	10	10	12	11	22	242	0.307848764
469	spo	other	FBgn0003486	5	13	11	11	2.5	6	30.5	6	0	2	4	0	7.5	21	45.5	17	28.5	62.5	1781.25	0.307848764
470	spz	other	FBgn0003495	7	2	11	9	4	0	5	1	0	2	2	4	11	4	18	14	15	32	480	0.307848764
471	sr	other	FBgn0003499	2	17	13	40	5	10	26	26	0	0	9	5	7	27	48	71	34	119	4046	0.307848764
472	Btk29A	other	FBgn0003502	1	5	9	38	1	0	10	5	0	0	3	0	2	5	22	43	7	65	455	0.307848764
473	srp	other	FBgn0003507	6	12	16	16	5	5	17	9	3	0	7	1	14	17	40	26	31	66	2046	0.307848764
474	Sry-alpha	other	FBgn0003510	9	9	22	13	4	1	10	0	3	2	3	0	16	12	35	13	28	48	1344	0.307848764
475	Sry-beta	other	FBgn0003511	0	0	6	1	3	0	11	2	1	1	3	0	4	1	20	3	5	23	115	0.307848764
476	Sry-delta	other	FBgn0003512	2	0	10	5	2	0	16	1	0	0	6	0	4	0	32	6	4	38	152	0.307848764
477	ss	other	FBgn0003513	37.5	5	25.5	34	3	5	24	19	0	0	15	0	40.5	10	64.5	53	50.5	117.5	5933.75	0.307848764
478	sqh	other	FBgn0003514	1	0	7	9	0	0	9	0	0	0	3	0	1	0	19	9	1	28	28	0.307848764
479	st	other	FBgn0003515	1	7	28	29	3	4	17	36	2	0	6	25	6	11	51	90	17	141	2397	0.307848764
480	sta	other	FBgn0003517	0	0	7	2	1	0	5	8	0	0	3	2	1	0	15	12	1	27	27	0.307848764
481	stau	other	FBgn0003520	11	14	19	40	12	4	22	6	0	6	18	14	23	24	59	60	47	119	5593	0.307848764
482	stg	other	FBgn0003525	0	3	14	14	3	0	10	5	1	0	2	2	4	3	26	21	7	47	329	0.307848764
483	stil	other	FBgn0003527	3	1	8	0	2	1	9	5	0	0	2	0	5	2	19	5	7	24	168	0.307848764
484	sub	other	FBgn0003545	1	0	24	30	7	0	39	8	0	4	5	6	8	4	68	44	12	112	1344	0.307848764
485	Su(dx)	other	FBgn0003557	0	4	17	15	1	3	27	12	0	1	7	3	1	8	51	30	9	81	729	0.307848764
486	su(Hw)	other	FBgn0003567	7	17	36	45	4.333333333	3	27.66666667	2	1	4	5	9	12.33333333	24	68.66666667	56	36.33333333	124.6666667	4529.555555	0.307848764
487	Su(var)3-7	other	FBgn0003598	43	9	45	17	6	4	42	3	1	4	10	9	50	17	97	29	67	126	8442	0.307848764
488	Su(var)205	other	FBgn0003607	3	2	8	1	2	1	12	3	1	0	1	0	6	3	21	4	9	25	225	0.307848764
489	Su(var)2-10	other	FBgn0003612	2	5	19	4	1	1	18	2	0	0	8	2	3	6	45	8	9	53	477	0.307848764
490	svp	other	FBgn0003651	0	1	5	3	8	1	9	2	0	0	3	5	8	2	17	10	10	27	270	0.307848764
491	swa	other	FBgn0003655	21	7	19	13	2	3	20	12	1	8	2	10	24	18	41	35	42	76	3192	0.307848764
492	sws	other	FBgn0003656	39.25	5	76.75	38	9	5	45	39	3	0	23	21	51.25	10	144.75	98	61.25	242.75	14868.4375	0.307848764
493	Syb	other	FBgn0003660	1	0	5	3	0	1	5	1	0	1	0	1	1	2	10	5	3	15	45	0.307848764
494	CCT1	other	FBgn0003676	0	2	17	6	2	0	23	2	0	1	8	1	2	3	48	9	5	57	285	0.307848764
495	Tbp	other	FBgn0003687	0	1	3	20	0	0	12	6	0	0	7	2	0	1	22	28	1	50	50	0.307848764
496	thr	other	FBgn0003701	36	44	57	48	10	15	51	11	4	26	7	32	50	85	115	91	135	206	27810	0.307848764
497	tipE	other	FBgn0003710	3	2.5	10	19.5	1	0	15	11	0	1	9	5	4	3.5	34	35.5	7.5	69.5	521.25	0.307848764
498	tko	other	FBgn0003714	12.5	0	8.5	5	2	0	9	2	0	0	5	2	14.5	0	22.5	9	14.5	31.5	456.75	0.307848764
499	tld	other	FBgn0003719	15.5	16	34.5	47	10	2	46	7	1	1	7	0	26.5	19	87.5	54	45.5	141.5	6438.25	0.307848764
500	tll	other	FBgn0003720	0	1	12	37	0	0	9	0	0	0	8	1	0	1	29	38	1	67	67	0.307848764
501	Egfr	other	FBgn0003731	5	7	45	82	3	0	36	9	1	0	15	26	9	7	96	117	16	213	3408	0.307848764
502	tor	other	FBgn0003733	10	12	39	11	2	1	23	12	0	4	7	6	12	17	69	29	29	98	2842	0.307848764
503	tra2	other	FBgn0003742	2	0	8	9	1	0	9	1	0	1	2	1	3	1	19	11	4	30	120	0.307848764
504	trc	other	FBgn0003744	0	1	12	3	0	0	9	5	0	0	4	9	0	1	25	17	1	42	42	0.307848764
505	Gr5a	other	FBgn0003747	8	7	26	29	7	10	19	13	1	1	2	8	16	18	47	50	34	97	3298	0.307848764
506	Treh	other	FBgn0003748	5.5	6	9.5	28	5	1	14	3	3	1	8	9	13.5	8	31.5	40	21.5	71.5	1537.25	0.307848764
507	trp	other	FBgn0003861	2	1	6	3	11	9	48	12	0	1	9	4	13	11	63	19	24	82	1968	0.307848764
508	tsh	other	FBgn0003866	9	5	30	9	23	28	10	3	3	1	14	0	35	34	54	12	69	66	4554	0.307848764
509	tsl	other	FBgn0003867	0	3	12	12	2	0	12	0	0	0	4	1	2	3	28	13	5	41	205	0.307848764
510	tub	other	FBgn0003882	9	3	14	1	7	0	10	5	5	1	10	1	21	4	34	7	25	41	1025	0.307848764
511	betaTub85D	other	FBgn0003889	0	2	20	2	0	0	19	1	0	0	5	1	0	2	44	4	2	48	96	0.307848764
512	tud	other	FBgn0003891	43	30	56	82	26	7	64	21	8	16	11	77	77	53	131	180	130	311	40430	0.307848764
513	ptc	other	FBgn0003892	2	6	46	30	4	1	39	18	1	2	7	42	7	9	92	90	16	182	2912	0.307848764
514	tup	other	FBgn0003896	7	3	6	8	1	0	10	3	0	1	6	0	8	4	22	11	12	33	396	0.307848764
515	twi	other	FBgn0003900	0	8	13	27	1	2	11	2	0	4	4	8	1	14	28	37	15	65	975	0.307848764
516	unc	other	FBgn0003950	46.5	6	43.5	5	10	29	23	73	0	5	7	4	56.5	40	73.5	82	96.5	155.5	15005.75	0.307848764
517	ush	other	FBgn0003963	11	10	30	24	3	5	29	8	3	6	12	16	17	21	71	48	38	119	4522	0.307848764
518	usp	other	FBgn0003964	1	0	14	2	2	2	30	21	1	1	9	7	4	3	53	30	7	83	581	0.307848764
519	v	other	FBgn0003965	0	0	10	21	1	0	27	2	1	1	2	8	2	1	39	31	3	70	210	0.307848764
520	vap	other	FBgn0003969	0	3	21	24	60	10	16	2	0	0	13	22	60	13	50	48	73	98	7154	0.307848764
521	vg	other	FBgn0003975	1	1	7	12	1	1	6	3	0	0	1	5	2	2	14	20	4	34	136	0.307848764
522	vir	other	FBgn0003977	5	11	62	32	6	1	56	3	6	2	26	8	17	14	144	43	31	187	5797	0.307848764
523	Vm26Aa	other	FBgn0003979	0	0	1	2	0	1	2	6	1	0	0	0	1	1	3	8	2	11	22	0.307848764
524	Vm26Ab	other	FBgn0003980	0	2	4	3	0	2	6	7	0	0	2	1	0	4	12	11	4	23	92	0.307848764
525	vn	other	FBgn0003984	3	15	7	20	1.5	2	14.5	3	0	10	0	3	4.5	27	21.5	26	31.5	47.5	1496.25	0.307848764
526	w	other	FBgn0003996	1	0	16	23	3	2	36	25	1	3	11	14	5	5	63	62	10	125	1250	0.307848764
527	hid	other	FBgn0003997	3	3	5	5	4	1	11	5	0	0	1	2	7	4	17	12	11	29	319	0.307848764
528	wbl	other	FBgn0004003	4	3	4	13	1	0	5	2	0	0	1	4	5	3	10	19	8	29	232	0.307848764
529	y	other	FBgn0004034	1	3	12	2	6	3	21	36	0	5	6	17	7	11	39	55	18	94	1692	0.307848764
530	Yp1	other	FBgn0004045	3	1	8	11	0	2	26	6	3	0	4	7	6	3	38	24	9	62	558	0.307848764
531	yrt	other	FBgn0004049	31	5	29	11	2	1	24	1	0	0	17	1	33	6	70	13	39	83	3237	0.307848764
532	Z600	other	FBgn0004052	2	1	1	2	0	0	6	1	0	1	0	0	2	2	7	3	4	10	40	0.307848764
533	zen	other	FBgn0004053	9	2	14	2	0	1	4	1	0	0	3	1	9	3	21	4	12	25	300	0.307848764
534	zen2	other	FBgn0004054	12	5	12	4	0	3	8	1	0	1	1	2	12	9	21	7	21	28	588	0.307848764
535	uzip	other	FBgn0004055	6	1	11	3	4.5	1	13.5	8	1	2	1	17	11.5	4	25.5	28	15.5	53.5	829.25	0.307848764
536	Dhfr	other	FBgn0004087	4	1	6	1	4	1	6	0	0	0	0	0	8	2	12	1	10	13	130	0.307848764
537	bs	other	FBgn0004101	1	3	14	9	1	0	12	4	1	0	2	2	3	3	28	15	6	43	258	0.307848764
538	oc	other	FBgn0004102	1	1	36	21	1	2	12	7	0	2	4	3	2	5	52	31	7	83	581	0.307848764
539	Cdk2	other	FBgn0004107	1	1	12	14	1	0	13	3	0	0	3	1	2	1	28	18	3	46	138	0.307848764
540	Nrt	other	FBgn0004108	0	7	17	32	4	2	24	25	0	0	8	14	4	9	49	71	13	120	1560	0.307848764
541	tin	other	FBgn0004110	3	5	10	9	4	0	7	0	0	4.5	2	0.5	7	9.5	19	9.5	16.5	28.5	470.25	0.307848764
542	Tm2	other	FBgn0004117	21.5	0	13.5	5	0	0	7	1	0	0	2	0	21.5	0	22.5	6	21.5	28.5	612.75	0.307848764
543	nAChRbeta2	other	FBgn0004118	16	4	9	18	2	1	12	2	0	1	8	3	18	6	29	23	24	52	1248	0.307848764
544	boca	other	FBgn0004132	1	1	13	1	4	0	6	1	0	1	7	1	5	2	26	3	7	29	203	0.307848764
545	blow	other	FBgn0004133	6	4	31	7	4	6	24	9	1	3	4	9	11	13	59	25	24	84	2016	0.307848764
546	kst	other	FBgn0004167	10	19	94	156	5	8	71	61	3	5	49	89	18	32	214	306	50	520	26000	0.307848764
547	5-HT1A	other	FBgn0004168	2	17	20	20	3	3	17	3	1	1	5	1	6	21	42	24	27	66	1782	0.307848764
548	up	other	FBgn0004169	0	1	2	3	0	0	2	2	4	1	2	1	4	2	6	6	6	12	72	0.307848764
549	sc	other	FBgn0004170	4	1	13	2	1	1	15	27	0	1	2	13	5	3	30	42	8	72	576	0.307848764
550	mts	other	FBgn0004177	0	1	5	4	0	0	2	2	0	0	1	0	0	1	8	6	1	14	14	0.307848764
551	Csp	other	FBgn0004179	0	1	5	2	1	1	7	1	0	0	0	5	1	2	12	8	3	20	60	0.307848764
552	Ser	other	FBgn0004197	3	8	36	46	3	1	42	1	0	2	14	8	6	11	92	55	17	147	2499	0.307848764
553	ct	other	FBgn0004198	12	14	45	25	9	32.33333333	29	47.66666667	0	3	12	12	21	49.33333333	86	84.66666667	70.33333333	170.6666667	12003.55556	0.307848764
554	Syt1	other	FBgn0004242	0	2	4	20	1	1	18	0	0	0	1	0	1	3	23	20	4	43	172	0.307848764
555	Rdl	other	FBgn0004244	20.25	3	36.75	12	1	1	5	1	0	0	0	1	21.25	4	41.75	14	25.25	55.75	1407.6875	0.307848764
556	T48	other	FBgn0004359	0	3	7	22	0	1	8	1	0	1	2	9	0	5	17	32	5	49	245	0.307848764
557	Wnt2	other	FBgn0004360	0	2	7	12	0	0	7	1	0	1	1	2	0	3	15	15	3	30	90	0.307848764
558	HmgD	other	FBgn0004362	0	0	1	2	1	0	0	1	0	0	2	1	1	0	3	4	1	7	7	0.307848764
559	mei-41	other	FBgn0004367	32	26	92	115	11.33333333	7	69.66666667	27	7	21	18	35	50.33333333	54	179.6666667	177	104.3333333	356.6666667	37212.22222	0.307848764
560	Ptp4E	other	FBgn0004368	11.5	17	59.5	100	16	8	46	73	3	4	31	37	30.5	29	136.5	210	59.5	346.5	20616.75	0.307848764
561	Ptp99A	other	FBgn0004369	1	2	23	70	4	1	39	11	1	2	14	7	6	5	76	88	11	164	1804	0.307848764
562	Ptp10D	other	FBgn0004370	3	3	64	81	7	4	91	39	1	3	40	30	11	10	195	150	21	345	7245	0.307848764
563	aly	other	FBgn0004372	15	4	13	24	1	2	7	11	0	11	1	7	16	17	21	42	33	63	2079	0.307848764
564	fwd	other	FBgn0004373	9	15	49	14	7	5	43	18	2	1	20	2	18	21	112	34	39	146	5694	0.307848764
565	neb	other	FBgn0004374	7	10	33	30	6	6	47	34	1	1	3	4	14	17	83	68	31	151	4681	0.307848764
566	Klp61F	other	FBgn0004378	13	12	30	24	5	6	31	15	1	5	14	19	19	23	75	58	42	133	5586	0.307848764
567	Klp67A	other	FBgn0004379	3	7	18	37	2	1	23	8	0	2	15	6	5	10	56	51	15	107	1605	0.307848764
568	Klp64D	other	FBgn0004380	1	2	27	35	3	2	24	23	2	3	28	11	6	7	79	69	13	148	1924	0.307848764
569	Klp68D	other	FBgn0004381	4	5	28	39	3	6	26	45	0	4	16	14	7	15	70	98	22	168	3696	0.307848764
570	Klp98A	other	FBgn0004387	3	4	41	52	1	3	44	10	0	2	15	13	4	9	100	75	13	175	2275	0.307848764
571	RasGAP1	other	FBgn0004390	8	2	32	49	5.5	1	34.5	17	1	2	7	26	14.5	5	73.5	92	19.5	165.5	3227.25	0.307848764
572	shtd	other	FBgn0004391	18	6	61	54	7	8	94	43	6	1	34	45	31	15	189	142	46	331	15226	0.307848764
573	pdm2	other	FBgn0004394	5	10	13	29	5	6	8	12	0	1	6	4	10	17	27	45	27	72	1944	0.307848764
574	unk	other	FBgn0004395	2	1	6	19	0	0	14	3	0	0	4	0	2	1	24	22	3	46	138	0.307848764
575	CrebA	other	FBgn0004396	1	4	9	5	2.5	0	11.5	4	0	0	0	1	3.5	4	20.5	10	7.5	30.5	228.75	0.307848764
576	tam	other	FBgn0004406	7	14	44	50	5	4	45	9	2	7	21	16	14	25	110	75	39	185	7215	0.307848764
577	DNApol-gamma35	other	FBgn0004407	10	8	24	6	3	3	11	2	0	3	0	0	13	14	35	8	27	43	1161	0.307848764
578	me31B	other	FBgn0004419	1	2	5	9	0	0	9	1	0	0	2	1	1	2	16	11	3	27	81	0.307848764
579	LysS	other	FBgn0004430	1	0	6	7	0	3	2	3	0	0	1	3	1	3	9	13	4	22	88	0.307848764
580	Cyp1	other	FBgn0004432	1	1	3	0	2	0	10	0	0	0	0	0	3	1	13	0	4	13	52	0.307848764
581	Galphaq	other	FBgn0004435	0	1	2	8	0	0	1	1	0	0	3	0	0	1	6	9	1	15	15	0.307848764
582	Ubc6	other	FBgn0004436	0	1	3	4	0	0	1	1	0	0	0	0	0	1	4	5	1	9	9	0.307848764
583	mew	other	FBgn0004456	14	7	37	62	6	14	69	48	8	9	26	22	28	30	132	132	58	264	15312	0.307848764
584	RpIII128	other	FBgn0004463	2	2	43	29	1	0	34	14	1	5	11	24	4	7	88	67	11	155	1705	0.307848764
585	Su(P)	other	FBgn0004465	2	3	22	0	1	5	11	12	3	1	8	2	6	9	41	14	15	55	825	0.307848764
586	GlyP	other	FBgn0004507	2	2	18	26	2	1	16	26	0	0	10	0	4	3	44	52	7	96	672	0.307848764
587	Fur1	other	FBgn0004509	14	7	31	17	1	1	1	0	0	2	4	4	15	10	36	21	25	57	1425	0.307848764
588	Ets97D	other	FBgn0004510	7	2	22	23	7	1	14	9	0	0	1	9	14	3	37	41	17	78	1326	0.307848764
589	dy	other	FBgn0004511	2	3	24	38	1	3	25	19	0	3	11	19	3	9	60	76	12	136	1632	0.307848764
590	Mdr49	other	FBgn0004512	5.5	9	24.5	70	1	3	33	28	1	3	9	25	7.5	15	66.5	123	22.5	189.5	4263.75	0.307848764
591	Mdr65	other	FBgn0004513	7	12	55	43	4	2	50	16	0	5	20	35	11	19	125	94	30	219	6570	0.307848764
592	Oct-TyrR	other	FBgn0004514	11	2	29	0	5	1	15	3	0	2	8	8	16	5	52	11	21	63	1323	0.307848764
593	Gad1	other	FBgn0004516	0	0	9	30	1	0	19	9	0	0	2	13	1	0	30	52	1	82	82	0.307848764
594	Akh	other	FBgn0004552	2	1	2	4	0	0	1	2	0	0	0	0	2	1	3	6	3	9	27	0.307848764
595	Dbp73D	other	FBgn0004556	11	5	18	24	6	10	21	22	1	10	6	23	18	25	45	69	43	114	4902	0.307848764
596	aos	other	FBgn0004569	1	4	13	11	3	4	17	18	0	3	5	1	4	11	35	30	15	65	975	0.307848764
597	5-HT7	other	FBgn0004573	1	6	12	30	1	2	25	2	1	1	9	4	3	9	46	36	12	82	984	0.307848764
598	Rop	other	FBgn0004574	0	1	10	26	1	0	2	0	2	0	7	8	3	1	19	34	4	53	212	0.307848764
599	Pxd	other	FBgn0004577	3	6	32	31	5	0	17	9	0	0	15	0	8	6	64	40	14	104	1456	0.307848764
600	ex	other	FBgn0004583	5	14	37	22	3	4	33	14	0	4	5	7	8	22	75	43	30	118	3540	0.307848764
601	B52	other	FBgn0004587	10	2	6	4	1	0	5	1	0	0	0	0	11	2	11	5	13	16	208	0.307848764
602	Eig71Eg	other	FBgn0004594	8	4	3	4	0	0	2	0	0	1	0	1	8	5	5	5	13	10	130	0.307848764
603	pros	other	FBgn0004595	4	13	38	32	3	3	40	5	0	2	9	15	7	18	87	52	25	139	3475	0.307848764
604	CycC	other	FBgn0004597	0	1	11	2	1	0	15	1	0	0	8	1	1	1	34	4	2	38	76	0.307848764
605	Fur2	other	FBgn0004598	3	5	3	12	23	0	62	1	1	4	21	18	27	9	86	31	36	117	4212	0.307848764
606	zfh2	other	FBgn0004607	58	7	81	3	7	0	3	0	8	15	47	8	73	22	131	11	95	142	13490	0.307848764
607	Plc21C	other	FBgn0004611	7	6	39	12	3	1	32	7	1	1	4	2	11	8	75	21	19	96	1824	0.307848764
608	gl	other	FBgn0004618	2	8	11	33	3	0	15	6	0	1	3	14	5	9	29	53	14	82	1148	0.307848764
609	GluRIA	other	FBgn0004619	2	12	22	32	2	2	25	8	1	4	8	22	5	18	55	62	23	117	2691	0.307848764
610	GluRIIA	other	FBgn0004620	4	7	25	57	5	2	42	15	0	1	8	13	9	10	75	85	19	160	3040	0.307848764
611	TkR99D	other	FBgn0004622	3	6	15	24	4	1	12	7	0	2	3	0	7	9	30	31	16	61	976	0.307848764
612	Gbeta76C	other	FBgn0004623	0	0	7	7	0	1	4	4	0	0	5	4	0	1	16	15	1	31	31	0.307848764
613	rho	other	FBgn0004635	2.5	6.5	16.5	27.5	0	0	10	1	0	1	0	5	2.5	7.5	26.5	33.5	10	60	600	0.307848764
614	Zw10	other	FBgn0004643	8	7	13	20	8	4	24	45	4	6	7	6	20	17	44	71	37	115	4255	0.307848764
615	hh	other	FBgn0004644	1	0	8	22	1	0	7	0	1	0	4	1	3	0	19	23	3	42	126	0.307848764
616	ogre	other	FBgn0004646	0	1	7	14	0	0	10	10	0	0	6	5	0	1	23	29	1	52	52	0.307848764
617	N	other	FBgn0004647	9	6	291	118	25	11	156	54	3	1	62	7	37	18	509	179	55	688	37840	0.307848764
618	svr	other	FBgn0004648	18	7	47	3	16.5	11	58.5	57	4	8	18	25	38.5	26	123.5	85	64.5	208.5	13448.25	0.307848764
619	fs(1)N	other	FBgn0004650	44.33333333	30	70.66666667	19	17	79	74	99	4	34	13	12	65.33333333	143	157.6666667	130	208.3333333	287.6666667	59930.55556	0.307848764
620	fru	other	FBgn0004652	0	4	8	16	8	1	17	0	0	0	1	1	8	5	26	17	13	43	559	0.307848764
621	Pgd	other	FBgn0004654	6	1	23	5	4	1	24	27	0	0	6	9	10	2	53	41	12	94	1128	0.307848764
622	wapl	other	FBgn0004655	11	11	44	11	17	6	53	34	4	13	22	23	32	30	119	68	62	187	11594	0.307848764
623	mys	other	FBgn0004657	13	3	27	26	4	3	31	31	1	1	11	18	18	7	69	75	25	144	3600	0.307848764
624	sim	other	FBgn0004666	1	3	10	18	2	1	17	6	0	0	3	6	3	4	30	30	7	60	420	0.307848764
625	Xpc	other	FBgn0004698	18	16	41	33	4	11	46	22	4	13	5	15	26	40	92	70	66	162	10692	0.307848764
626	Ccp84Ag	other	FBgn0004777	1	2	4	0	1	1	5	3	0	0	1	1	2	3	10	4	5	14	70	0.307848764
627	Ccp84Ac	other	FBgn0004781	3	1	13	5	0	1	5	0	0	0	0	2	3	2	18	7	5	25	125	0.307848764
628	inaC	other	FBgn0004784	2	3	23	39	1	0	22	11	0	0	2	21	3	3	47	71	6	118	708	0.307848764
629	retn	other	FBgn0004795	1	13	17	35	3	4	17	9	5	3	10	12	9	20	44	56	29	100	2900	0.307848764
630	mdy	other	FBgn0004797	1	3	25	2	4	1	15	4	0	0	1	0	5	4	41	6	9	47	423	0.307848764
631	fs(2)ltoPP43	other	FBgn0004811	6.333333333	5	11.66666667	3	1	1	7	3	1	0	4	1	8.333333333	6	22.66666667	7	14.33333333	29.66666667	425.2222223	0.307848764
632	Su(H)	other	FBgn0004837	0	1	10	17	0	0	21	5	0	0	6	1	0	1	37	23	1	60	60	0.307848764
633	Hrb27C	other	FBgn0004838	2	0	4	2	0	0	14	4	0	0	8	0	2	0	26	6	2	32	64	0.307848764
634	otk	other	FBgn0004839	11.33333333	17	33.66666667	67	7	3	16	24	0	4	8	29	18.33333333	24	57.66666667	120	42.33333333	177.6666667	7521.222222	0.307848764
635	TkR86C	other	FBgn0004841	3	6	19	12	3	2	8	3	0	1	5	1	6	9	32	16	15	48	720	0.307848764
636	Ac76E	other	FBgn0004852	12.5	7	39.5	9	7	1	37	13	2	6.5	3	23.5	21.5	14.5	79.5	45.5	36	125	4500	0.307848764
637	Bx42	other	FBgn0004856	2	0	5	21	1	1	21	17	0	2	2	3	3	3	28	41	6	69	414	0.307848764
638	elB	other	FBgn0004858	3	4	16	12	2	2	9	6	2	0	3	1	7	6	28	19	13	47	611	0.307848764
639	ci	other	FBgn0004859	34	7	33	5	18	0	35	1	4	3	20	4	56	10	88	10	66	98	6468	0.307848764
640	bap	other	FBgn0004862	1	8	9	18	0	1	13	4	0	0	3	0	1	9	25	22	10	47	470	0.307848764
641	C15	other	FBgn0004863	0	1	12	17	0	1	8	2	0	0	0	2	0	2	20	21	2	41	82	0.307848764
642	RpS2	other	FBgn0004867	3.5	0	4.5	1	0	0	8	5	0	0	2	0	3.5	0	14.5	6	3.5	20.5	71.75	0.307848764
643	Gdi	other	FBgn0004868	0	1	11	21	0	1	9	2	0	0	5	2	0	2	25	25	2	50	100	0.307848764
644	bab1	other	FBgn0004870	2	14	31	53	5	4	33	13	2	2	6	9	9	20	70	75	29	145	4205	0.307848764
645	enc	other	FBgn0004875	7.5	15	39.5	60	11	17	78	44	4	6	12	34	22.5	38	129.5	138	60.5	267.5	16183.75	0.307848764
646	cdi	other	FBgn0004876	10	12.66666667	14	36.33333333	10	1	38	7	2	0	13	0	22	13.66666667	65	43.33333333	35.66666667	108.3333333	3863.888889	0.307848764
647	cas	other	FBgn0004878	7	1	25	2	5	3	23	3	0	1	4	0	12	5	52	5	17	57	969	0.307848764
648	tok	other	FBgn0004885	5	23	48	83	5	3	40	7	0	0	18	3	10	26	106	93	36	199	7164	0.307848764
649	Scsalpha	other	FBgn0004888	0	1	6	14	1	0	22	5	0	0	5	8	1	1	33	27	2	60	120	0.307848764
650	tws	other	FBgn0004889	0	2	9	5	0	1	29	4	0	0	3	3	0	3	41	12	3	53	159	0.307848764
651	sob	other	FBgn0004892	8	10	13	20	4	5	9	10	0	2	3	5	12	17	25	35	29	60	1740	0.307848764
652	bowl	other	FBgn0004893	3	6	25	36	3	4	11	9	0	1	3	11	6	11	39	56	17	95	1615	0.307848764
653	fd64A	other	FBgn0004895	4	7	17	20	3	1	13	11	0	5	2	8	7	13	32	39	20	71	1420	0.307848764
654	fd59A	other	FBgn0004896	5	6	9	27	0	1	13	4	0	1	0	10	5	8	22	41	13	63	819	0.307848764
655	fd96Ca	other	FBgn0004897	3	5	9	16	0	0	10	1	2	0	9	1	5	5	28	18	10	46	460	0.307848764
656	fd96Cb	other	FBgn0004898	1	2	10	12	1	1	5	1	0	0	5	1	2	3	20	14	5	34	170	0.307848764
657	Prat	other	FBgn0004901	2	1	22	6	0	0	15	2	0	1	6	3	2	2	43	11	4	54	216	0.307848764
658	Rb97D	other	FBgn0004903	9	2	9	6	4	0	16	4	0	1	14	0	13	3	39	10	16	49	784	0.307848764
659	Arl2	other	FBgn0004908	1	1	11	0	0	0	4	2	0	0	3	0	1	1	18	2	2	20	40	0.307848764
660	Gnf1	other	FBgn0004913	18.5	11	40.5	4	9.5	5	27.5	16	1	2	12	2	29	18	80	22	47	102	4794	0.307848764
661	Hnf4	other	FBgn0004914	7	2	22	16	10	3	23	19	0	1	3	3	17	6	48	38	23	86	1978	0.307848764
662	gol	other	FBgn0004919	61.83333333	6	33.16666667	8	6	4	15	2	2	5	5	17	69.83333333	15	53.16666667	27	84.83333333	80.16666667	6800.805556	0.307848764
663	Ggamma1	other	FBgn0004921	0	0	4	0	1	0	0	0	0	0	1	0	1	0	5	0	1	5	5	0.307848764
664	eIF2beta	other	FBgn0004926	1	2	5	9	0	0	9	3	0	1	2	6	1	3	16	18	4	34	136	0.307848764
665	upd1	other	FBgn0004956	1.5	1	23.5	3	1	8	7	8	0	3	1	6	2.5	12	31.5	17	14.5	48.5	703.25	0.307848764
666	por	other	FBgn0004957	10	4	14	23	13	6	27	16	2	10	10	6	25	20	51	45	45	96	4320	0.307848764
667	gig	other	FBgn0005198	9	13	88	28	2	5	63	34	3	2	15	32	14	20	166	94	34	260	8840	0.307848764
668	Sam-S	other	FBgn0005278	0	0	3	0	1	0	7	2	0	0	5	1	1	0	15	3	1	18	18	0.307848764
669	nmd	other	FBgn0005322	7	1	2	8	1	0	8	2	0	0	10	0	8	1	20	10	9	30	270	0.307848764
670	Su(fu)	other	FBgn0005355	2.5	1	26.5	7	8	0	17	5	1	0	9	0	11.5	1	52.5	12	12.5	64.5	806.25	0.307848764
671	ash1	other	FBgn0005386	14.5	9.5	52.5	7.5	7	6	83	19	0	12	15	30	21.5	27.5	150.5	56.5	49	207	10143	0.307848764
672	fs(1)M3	other	FBgn0005390	28.5	54	45.5	94	17	59.5	65	101.5	0	38	1	40	45.5	151.5	111.5	235.5	197	347	68359	0.307848764
673	Yp2	other	FBgn0005391	4	1	9	12	20	6	1	3	1	3	5	5	25	10	15	20	35	35	1225	0.307848764
674	U2af50	other	FBgn0005411	0	1	19	3	0	1	10	0	0	0	6	1	0	2	35	4	2	39	78	0.307848764
675	ewg	other	FBgn0005427	17.66666667	0	19.33333333	1	7	4	44	33	0	0	11	0	24.66666667	4	74.33333333	34	28.66666667	108.3333333	3105.555556	0.307848764
676	Mbs	other	FBgn0005536	2	2	7	14	0	4	22	9	2	6	10	12	4	12	39	35	16	74	1184	0.307848764
677	ey	other	FBgn0005558	12	3	21	0	7	0	14	2	4	3	10	0	23	6	45	2	29	47	1363	0.307848764
678	sv	other	FBgn0005561	10	4	16	0	7	4	10	2	3	0	8	0	20	8	34	2	28	36	1008	0.307848764
679	Calr	other	FBgn0005585	0	1	9	4	1	0	7	3	0	2	2	1	1	3	18	8	4	26	104	0.307848764
680	scw	other	FBgn0005590	6	6	10	15	3	1	18	4	0	0	1	0	9	7	29	19	16	48	768	0.307848764
681	yem	other	FBgn0005596	16	12	24	21	13	1	29	13	0	1	5	1	29	14	58	35	43	93	3999	0.307848764
682	Sox14	other	FBgn0005612	11.5	2	14.5	5	6	3	8	1	1	0	1	2	18.5	5	23.5	8	23.5	31.5	740.25	0.307848764
683	Hdc	other	FBgn0005619	2	15	18	54	2	1	27	1	2	3	4	10	6	19	49	65	25	114	2850	0.307848764
684	Psc	other	FBgn0005624	21	36	37	74	11	3	34	19	2	9	4	26	34	48	75	119	82	194	15908	0.307848764
685	ple	other	FBgn0005626	1	2	2	31	0	3	5	1	0	1	2	9	1	6	9	41	7	50	350	0.307848764
686	robo1	other	FBgn0005631	1	16	34	61	7	6	41	10	2	1	6	18	10	23	81	89	33	170	5610	0.307848764
687	faf	other	FBgn0005632	42.5	10	86.5	19	10	2	105	9	8	3	37	8	60.5	15	228.5	36	75.5	264.5	19969.75	0.307848764
688	fln	other	FBgn0005633	0	1	2	1	0	0	0	2	0	0	0	2	0	1	2	5	1	7	7	0.307848764
689	nvy	other	FBgn0005636	1	5	18	21	0	0	6	2	0	4	2	7	1	9	26	30	10	56	560	0.307848764
690	slbo	other	FBgn0005638	0	1	11	29	5	1	8	0	0	0	2	6	5	2	21	35	7	56	392	0.307848764
691	Eip63E	other	FBgn0005640	14.66666667	0	5.333333333	26	0	3	8	3	0	0	1	4	14.66666667	3	14.33333333	33	17.66666667	47.33333333	836.2222223	0.307848764
692	wdn	other	FBgn0005642	3	9	21	25	9	2	31	5	1	1	8	1	13	12	60	31	25	91	2275	0.307848764
693	Pabp2	other	FBgn0005648	2	1	10	1	0	0	3	4	0	0	7	1	2	1	20	6	3	26	78	0.307848764
694	Ets65A	other	FBgn0005658	2	3	8	16	0	0	4	0	0	1	5	6	2	4	17	22	6	39	234	0.307848764
695	Ets98B	other	FBgn0005659	4	9	15	21	5	2	25	0	0	2	1	5	9	13	41	26	22	67	1474	0.307848764
696	Crys	other	FBgn0005664	3	14	14	35	3	1	14	3	0	0	3	0	6	15	31	38	21	69	1449	0.307848764
697	bt	other	FBgn0005666	107.1666667	30	285.8333333	24	141	4	385	4	17	8	187	14	265.1666667	42	857.8333333	42	307.1666667	899.8333333	276398.8056	0.307848764
698	Cyp4d1	other	FBgn0005670	3	2	9	12	5	1	12	5	0	2	4	8	8	5	25	25	13	50	650	0.307848764
699	Vha55	other	FBgn0005671	0	1	8	5	0	0	5	2	0	0	7	0	0	1	20	7	1	27	27	0.307848764
700	spi	other	FBgn0005672	0	0	6	2	0	3	6	5	0	0	7	2	0	3	19	9	3	28	84	0.307848764
701	GluProRS	other	FBgn0005674	6	28	49	62	4.5	1	51.5	5	1	4	4	17	11.5	33	104.5	84	44.5	188.5	8388.25	0.307848764
702	dac	other	FBgn0005677	4	3	20	32	0	1	29	18	0	0	8	1	4	4	57	51	8	108	864	0.307848764
703	pie	other	FBgn0005683	11	20	20	18	5	5	11	3	2	2	3	5	18	27	34	26	45	60	2700	0.307848764
704	gcl	other	FBgn0005695	2	1	17	10	1	1	20	8	2	0	4	16	5	2	41	34	7	75	525	0.307848764
705	DNApol-alpha73	other	FBgn0005696	9	6	29	9	5	5	18	7	1	5	7	8	15	16	54	24	31	78	2418	0.307848764
706	noc	other	FBgn0005771	4	1	14	20	1	0	21	4	1	3	3	5	6	4	38	29	10	67	670	0.307848764
707	Con	other	FBgn0005775	3.333333333	2	16.66666667	41	1	2.5	14	9.5	0	0	1	12	4.333333333	4.5	31.66666667	62.5	8.833333333	94.16666667	831.8055556	0.307848764
708	PpD3	other	FBgn0005777	3	4	11	4	3	0	22	1	0	0	8	2	6	4	41	7	10	48	480	0.307848764
709	betaCOP	other	FBgn0008635	0	1	32	24	4	1	52	30	0	1	24	20	4	3	108	74	7	182	1274	0.307848764
710	hbn	other	FBgn0008636	1	4	10	19	0	1	6	2	0	0	3	3	1	5	19	24	6	43	258	0.307848764
711	E5	other	FBgn0008646	3	6	14	16	1	0	10	2	1	1	3	11	5	7	27	29	12	56	672	0.307848764
712	CanA1	other	FBgn0010015	3	6	18	16	4	0	10	1	0	1	3	12	7	7	31	29	14	60	840	0.307848764
713	Cyp4g1	other	FBgn0010019	0	2	16	3	0	1	20	26	0	2	8	11	0	5	44	40	5	84	420	0.307848764
714	GstD8	other	FBgn0010044	3.5	2	7.5	0	1	1	2	0	1	0	1	1	5.5	3	10.5	1	8.5	11.5	97.75	0.307848764
715	Itp-r83A	other	FBgn0010051	11	13.5	137	16.5	6	3	55	33	2	1	19	20	19	17.5	211	69.5	36.5	280.5	10238.25	0.307848764
716	Jheh1	other	FBgn0010053	7	6	22	15	5	2	9	1	0	2	4	9	12	10	35	25	22	60	1320	0.307848764
717	gammaTub37C	other	FBgn0010097	0	1	17	12	0	0	15	16	0	0	5	1	0	1	37	29	1	66	66	0.307848764
718	Acon	other	FBgn0010100	3	2	20	2	0	1	21	10	2	0	17	4	5	3	58	16	8	74	592	0.307848764
719	comm	other	FBgn0010105	1	6	5	6	2	3	5	1	0	2	3	3	3	11	13	10	14	23	322	0.307848764
720	dpn	other	FBgn0010109	1	1	19	1	1	0	18	2	0	5	0	21	2	6	37	24	8	61	488	0.307848764
721	hig	other	FBgn0010114	2	3	26	8	1	4	7	9	1	3	7	23	4	10	40	40	14	80	1120	0.307848764
722	RpA-70	other	FBgn0010173	2	13.5	18	5.5	3	0	19	1	2	1	3	12	7	14.5	40	18.5	21.5	58.5	1257.75	0.307848764
723	Wnt5	other	FBgn0010194	2	6	19	20	2	0	4	0	1	4	7	7	5	10	30	27	15	57	855	0.307848764
724	Gyc32E	other	FBgn0010197	5	7	45	34	2	4	30	27	0	4	4	9	7	15	79	70	22	149	3278	0.307848764
725	Sod2	other	FBgn0010213	1	0	2	8	7	1	4	0	1	0	3	0	9	1	9	8	10	17	170	0.307848764
726	alpha-Cat	other	FBgn0010215	7	0	12	0	2	0	34	1	0	0	11	3	9	0	57	4	9	61	549	0.307848764
727	ATPsynbeta	other	FBgn0010217	0	0	9	0	1	0	16	0	0	0	9	0	1	0	34	0	1	34	34	0.307848764
728	Dbp45A	other	FBgn0010220	6	5	19	6	3	1	16	5	0	0	7	3	9	6	42	14	15	56	840	0.307848764
729	Nmdmc	other	FBgn0010222	0	1	15	1	1	0	7	1	0	0	4	0	1	1	26	2	2	28	56	0.307848764
730	Galphaf	other	FBgn0010223	3	1	14	16	4	0	12	11	0	0	4	6	7	1	30	33	8	63	504	0.307848764
731	Gel	other	FBgn0010225	15	4	34	7	4	1	13	9	2	3	10	11	21	8	57	27	29	84	2436	0.307848764
732	GstS1	other	FBgn0010226	5	1	4	2	0	1	2	2	0	1	4	1	5	3	10	5	8	15	120	0.307848764
733	Klc	other	FBgn0010235	0	2	6	9	0	0	13	2	0	0	8	8	0	2	27	19	2	46	92	0.307848764
734	Lac	other	FBgn0010238	0	1	5	21	1	0	12	1	1	0	6	1	2	1	23	23	3	46	138	0.307848764
735	Lcch3	other	FBgn0010240	0	1	7	17	0	0	6	1	1	0	9	4	1	1	22	22	2	44	88	0.307848764
736	Mdr50	other	FBgn0010241	14	11	40	27	11	3	47	5	4.5	1	13.5	16	29.5	15	100.5	48	44.5	148.5	6608.25	0.307848764
737	Rbp4	other	FBgn0010258	22	1	16	3	0	0	11	6	0	0	3	2	22	1	30	11	23	41	943	0.307848764
738	RpS13	other	FBgn0010265	2	0	3	1	0	0	1	0	0	0	1	2	2	0	5	3	2	8	16	0.307848764
739	Dsor1	other	FBgn0010269	1	0	7	4	0	0	8	10	0	0	3	5	1	0	18	19	1	37	37	0.307848764
740	Ssrp	other	FBgn0010278	2	6	15	26	2	0	26	5	0	0	10	8	4	6	51	39	10	90	900	0.307848764
741	TfIIFalpha	other	FBgn0010282	5	3.5	20	4.5	4	1	17	12	0	4	2	5	9	8.5	39	21.5	17.5	60.5	1058.75	0.307848764
742	Trf	other	FBgn0010287	1	1	9	12	0	1	5	6	0	1	2	1	1	3	16	19	4	35	140	0.307848764
743	Uch	other	FBgn0010288	8.5	2	9.5	2	1	2	3	6	0	0	3	2	9.5	4	15.5	10	13.5	25.5	344.25	0.307848764
744	bys	other	FBgn0010292	1	0	16	9	1	3	19	5	0	1	6	4	2	4	41	18	6	59	354	0.307848764
745	brat	other	FBgn0010300	3	4	28	18	2	1	68	26	0	1	14	2	5	6	110	46	11	156	1716	0.307848764
746	hep	other	FBgn0010303	11	10	33	34	5	6	53	37	11	9	0	1	27	25	86	72	52	158	8216	0.307848764
747	pigeon	other	FBgn0010309	34.33333333	9	54.66666667	24	4	3	26	41	3	1	11	2	41.33333333	13	91.66666667	67	54.33333333	158.6666667	8620.888889	0.307848764
748	dap	other	FBgn0010316	2	3	8	2	2	0	6	0	0	1	0	5	4	4	14	7	8	21	168	0.307848764
749	CycJ	other	FBgn0010317	12	7	9	5	1	1	5	7	0	10	0	10	13	18	14	22	31	36	1116	0.307848764
750	Gsc	other	FBgn0010323	1	6	14	16	3	2	15	3	0	5	8	1	4	13	37	20	17	57	969	0.307848764
751	woc	other	FBgn0010328	18	14	49	34	8	2	73	4	2	6	24	37	28	22	146	75	50	221	11050	0.307848764
752	Tbh	other	FBgn0010329	3	4	40	22	3	3	16	20	3	1	8	4	9	8	64	46	17	110	1870	0.307848764
753	140up	other	FBgn0010340	2	1	11	5	0	0	9	0	0	0	0	2	2	1	20	7	3	27	81	0.307848764
754	Cdc42	other	FBgn0010341	1	1	3	3	0	0	2	3	0	0	3	2	1	1	8	8	2	16	32	0.307848764
755	Map60	other	FBgn0010342	2	2	13	4	3	3	15	4	0	0	4	6	5	5	32	14	10	46	460	0.307848764
756	Arf79F	other	FBgn0010348	0	1	4	0	0	0	2	1	0	0	0	2	0	1	6	3	1	9	9	0.307848764
757	CdsA	other	FBgn0010350	1	2	7	5	2	0	14	7	0	0	8	5	3	2	29	17	5	46	230	0.307848764
758	Nc73EF	other	FBgn0010352	1	2	16	17	3	1	19	25	0	0	12	25	4	3	47	67	7	114	798	0.307848764
759	Taf1	other	FBgn0010355	13	20	75	15	3	1	57	19	6	0	19	5	22	21	151	39	43	190	8170	0.307848764
760	Taf5	other	FBgn0010356	2	2	14	13	1	0	34	3	1	1	8	16	4	3	56	32	7	88	616	0.307848764
761	CycE	other	FBgn0010382	9	6	22	17	4	1	10	5	0	3	4	4	13	10	36	26	23	62	1426	0.307848764
762	Def	other	FBgn0010385	2	3	5	1	4	2	1	0	0	1	0	1	6	6	6	2	12	8	96	0.307848764
763	Dbi	other	FBgn0010387	1	0	3	2	1	0	0	0	0	1	0	4	2	1	3	6	3	9	27	0.307848764
764	Dro	other	FBgn0010388	0	3	2	2	1	0	1	1	0	0	0	3	1	3	3	6	4	9	36	0.307848764
765	htl	other	FBgn0010389	1	4	18	74	8.333333333	3	19.66666667	14	2	3	6	5	11.33333333	10	43.66666667	93	21.33333333	136.6666667	2915.555555	0.307848764
766	LamC	other	FBgn0010397	4	5	15	10	5	1	17	2	0	0	2	8	9	6	34	20	15	54	810	0.307848764
767	Nmdar1	other	FBgn0010399	5	1	28	2	2	0	15	9	0	0	3	2	7	1	46	13	8	59	472	0.307848764
768	Os-C	other	FBgn0010401	3	0	4	0	1	0	4	0	0	1	1	0	4	1	9	0	5	9	45	0.307848764
769	Obp83b	other	FBgn0010403	5	1	3	1	0	0	5	0	0	1	0	0	5	2	8	1	7	9	63	0.307848764
770	RNaseX25	other	FBgn0010406	3	4	9	11	1	0	12	3	1	1	6	10	5	5	27	24	10	51	510	0.307848764
771	Ror	other	FBgn0010407	3	4	29	25	5	2	20	8	1	0	2	1	9	6	51	34	15	85	1275	0.307848764
772	RpS9	other	FBgn0010408	1	0	1	2	0	0	1	4	0	0	1	5	1	0	3	11	1	14	14	0.307848764
773	RpS19a	other	FBgn0010412	1	0	0	1	0	0	0	1	0	0	0	1	1	0	0	3	1	3	3	0.307848764
774	Sdc	other	FBgn0010415	0	0	4	6	3	0	1	2	0	1	0	4	3	1	5	12	4	17	68	0.307848764
775	TH1	other	FBgn0010416	0	2	20	22	1	0	28	0	0	0	7	2	1	2	55	24	3	79	237	0.307848764
776	Taf6	other	FBgn0010417	16	2	18	2	1	0	20	20	2	1	11	6	19	3	49	28	22	77	1694	0.307848764
777	TfIIFbeta	other	FBgn0010421	0	2	12	5	0	0	10	1	0	0	1	0	0	2	23	6	2	29	58	0.307848764
778	TpnC47D	other	FBgn0010423	0	1	3	5	0	0	0	0	0	0	0	2	0	1	3	7	1	10	10	0.307848764
779	epsilonTry	other	FBgn0010425	2	3	2	2	1	0	14	0	0	0	1	3	3	3	17	5	6	22	132	0.307848764
780	ato	other	FBgn0010433	4	1	14	2	0	2	6	3	0	2	0	5	4	5	20	10	9	30	270	0.307848764
781	cora	other	FBgn0010434	4	1	13	44	6	6	33	24	4	11	10	20	14	18	56	88	32	144	4608	0.307848764
782	emp	other	FBgn0010435	0	0	20	2	1	0	10	2	0	2.5	9	18.5	1	2.5	39	22.5	3.5	61.5	215.25	0.307848764
783	mtSSB	other	FBgn0010438	0	1	4	2	2	0	4	1	0	0	3	0	2	1	11	3	3	14	42	0.307848764
784	trn	other	FBgn0010452	3	5	23	30	0	4	29	13	0	1	5	12	3	10	57	55	13	112	1456	0.307848764
785	Wnt4	other	FBgn0010453	2	0	11	24	2	1	3	13	0	1	3	1	4	2	17	38	6	55	330	0.307848764
786	Fkbp14	other	FBgn0010470	1	4	6	10	0	0	7	1	1	0	1	2	2	4	14	13	6	27	162	0.307848764
787	tutl	other	FBgn0010473	2	6	24	41	1	4	8	8	1	8	9	4	4	18	41	53	22	94	2068	0.307848764
788	l(2)01289	other	FBgn0010482	1	4	39	14	27	2	18	3	15	32	1	1	43	38	58	18	81	76	6156	0.307848764
789	NAT1	other	FBgn0010488	8	5	22	29	9	15	53	24	4	7	7	13	21	27	82	66	48	148	7104	0.307848764
790	dmGlut	other	FBgn0010497	4	4	16	18	3	1	11	14	0	1	4	2	7	6	31	34	13	65	845	0.307848764
791	Dcp-1	other	FBgn0010501	2	3	15	8	2	1	9	7	0	0	3	1	4	4	27	16	8	43	344	0.307848764
792	wal	other	FBgn0010516	1	1	10	7	0	0	8	1	0	0	1	10	1	1	19	18	2	37	74	0.307848764
793	Bka	other	FBgn0010520	1	0	10	2	0	0	12	2	0	0	7	2	1	0	29	6	1	35	35	0.307848764
794	Ccs	other	FBgn0010531	3	2	8	3	1	0	5	4	0	0	0	5	4	2	13	12	6	25	150	0.307848764
795	Aldh-III	other	FBgn0010548	14	1	11	4	3	0	18	4	1	1	3	4	18	2	32	12	20	44	880	0.307848764
796	dock	other	FBgn0010583	0	0	0	2	2	0	8	9	0	0	4	2	2	0	12	13	2	25	50	0.307848764
797	Prosbeta1	other	FBgn0010590	0	1	6	7	1	0	12	2	2	1	1	3	3	2	19	12	5	31	155	0.307848764
798	Sply	other	FBgn0010591	1	1	15	20	1	1	7	3	1	0	9	6	3	2	31	29	5	60	300	0.307848764
799	l(2)05714	other	FBgn0010607	6	1	16	2	0	0	4	5	2	0	2	3	8	1	22	10	9	32	288	0.307848764
800	Hmgs	other	FBgn0010611	2	7	16	16	1	0	17	2	3	1	5	4	6	8	38	22	14	60	840	0.307848764
801	CG10939	other	FBgn0010620	2	6	9	13	1	1	12	9	0	1	4	11	3	8	25	33	11	58	638	0.307848764
802	DCTN3-p24	other	FBgn0010622	4	0	6	15	2	0	5	0	0	2	1	2	6	2	12	17	8	29	232	0.307848764
803	MFS14	other	FBgn0010651	3	2	8	37	8.333333333	0	13.66666667	5	2	0	6	17	13.33333333	2	27.66666667	59	15.33333333	86.66666667	1328.888889	0.307848764
804	Nup214	other	FBgn0010660	40	22	61	26	17	11	51	12	2	24	11	52	59	57	123	90	116	213	24708	0.307848764
805	Pfdn2	other	FBgn0010741	0	0	4	2	1	0	3	2	0	0	2	1	1	0	9	5	1	14	14	0.307848764
806	Srp54k	other	FBgn0010747	0	2	12	37	1.5	0	17.5	5	0	0	6	10	1.5	2	35.5	52	3.5	87.5	306.25	0.307848764
807	atms	other	FBgn0010750	2	2	10	1	1	0	11	2	1	1	4	0	4	3	25	3	7	28	196	0.307848764
808	simj	other	FBgn0010762	5	3	16	58	8	4	38	16	0	7	9	12	13	14	63	86	27	149	4023	0.307848764
809	sqz	other	FBgn0010768	1	5	16	30	1	2	13	7	0	2	7	0	2	9	36	37	11	73	803	0.307848764
810	ppan	other	FBgn0010770	3	5	14	29	1	0	5	1	0	0	7	1	4	5	26	31	9	57	513	0.307848764
811	Xe7	other	FBgn0010772	22	0	13	0	3	0	22	1	2	1	13	3	27	1	48	4	28	52	1456	0.307848764
812	Ref1	other	FBgn0010774	2	0	11	3	1	0	13	1	0	0	7	1	3	0	31	5	3	36	108	0.307848764
813	l(3)02640	other	FBgn0010786	2	10	22	16	2	3	33	12	1	4	11	8	5	17	66	36	22	102	2244	0.307848764
814	TrpRS	other	FBgn0010803	2	1	20	3	0	1	11	2	1	1	1	0	3	3	32	5	6	37	222	0.307848764
815	Chchd3	other	FBgn0010808	4	4	4	4	3	0	4	0	0	0	0	5	7	4	8	9	11	17	187	0.307848764
816	unc-45	other	FBgn0010812	8.333333333	9	44.66666667	17	7.5	0	32.5	17	10	1	18	1	25.83333333	10	95.16666667	35	35.83333333	130.1666667	4664.305555	0.307848764
817	Gug	other	FBgn0010825	2	11	31	72	4	7	35	29	1	4	20	28	7	22	86	129	29	215	6235	0.307848764
818	l(3)04053	other	FBgn0010830	8	5	19	3	11	1	20	1	2	4	2	7	21	10	41	11	31	52	1612	0.307848764
819	l(3)05822	other	FBgn0010877	3	12	20	26	8	0	32	0	0	2	5	4	11	14	57	30	25	87	2175	0.307848764
820	sinu	other	FBgn0010894	0	1	5	13	0	0	10	3	3	0	5	1	3	1	20	17	4	37	148	0.307848764
821	Spn	other	FBgn0010905	9	22	52	119	7.5	15	68.5	14	1	9	21	29	17.5	46	141.5	162	63.5	303.5	19272.25	0.307848764
822	msn	other	FBgn0010909	5	5	16	59	1	6	35	17	1	6	6	21	7	17	57	97	24	154	3696	0.307848764
823	l(3)07882	other	FBgn0010926	14	11	29	26	2	8	28	6	1	1	5	1	17	20	62	33	37	95	3515	0.307848764
824	SsRbeta	other	FBgn0011016	1	1	8	0	0	1	3	2	0	0	1	0	1	2	12	2	3	14	42	0.307848764
825	Sas-4	other	FBgn0011020	16	8	34	7	6	2	29	12	1	0	3	0	23	10	66	19	33	85	2805	0.307848764
826	dia	other	FBgn0011202	2	2	28	8	16.5	3	44.5	19	0	2	26	3	18.5	7	98.5	30	25.5	128.5	3276.75	0.307848764
827	cue	other	FBgn0011204	4	8	15	26	3	8	47	6	0	8	13	15	7	24	75	47	31	122	3782	0.307848764
828	fbl	other	FBgn0011205	2	3	10	2	4	2	10	8	1	2	4	9	7	7	24	19	14	43	602	0.307848764
829	pelo	other	FBgn0011207	3	2	13	19	0	1	13	4	0	0	6	0	3	3	32	23	6	55	330	0.307848764
830	heph	other	FBgn0011224	5	3	21	5	1	2	13	4	1	0	0	0	7	5	34	9	12	43	516	0.307848764
831	jar	other	FBgn0011225	0	3	28	58	1	0	26	4	2	0	9	10	3	3	63	72	6	135	810	0.307848764
832	ox	other	FBgn0011227	0	0	0	0	1	0	0	1	0	0	0	1	1	0	0	2	1	2	2	0.307848764
833	poe	other	FBgn0011230	34.5	36	116.5	221	15	16	174	119	9.5	6	62.5	20	59	58	353	360	117	713	83421	0.307848764
834	scat	other	FBgn0011232	3	9	26	47	0	2	28	13	1	1	11	3	4	12	65	63	16	128	2048	0.307848764
835	ken	other	FBgn0011236	1	4	17	14	1	1	30	3	0	0	6	2	2	5	53	19	7	72	504	0.307848764
836	Hsp60B	other	FBgn0011244	6	14	13	28	4.5	0	18.5	10	4	2	5	2	14.5	16	36.5	40	30.5	76.5	2333.25	0.307848764
837	Sema1a	other	FBgn0011259	3	3	21	24	3	4	19	18	2	2	6	5	8	9	46	47	17	93	1581	0.307848764
838	Sema2a	other	FBgn0011260	1	0	14	16	1	0	11	3	0	1	2	10	2	1	27	29	3	56	168	0.307848764
839	Pglym87	other	FBgn0011270	1	4	7	7	12	0	6	0	0	5	1	10	13	9	14	17	22	31	682	0.307848764
840	RpL13	other	FBgn0011272	1.5	2	1.5	3	3	0	10	0	0	0	1	3	4.5	2	12.5	6	6.5	18.5	120.25	0.307848764
841	Acam	other	FBgn0011273	0	0	6	6	2	0	7	2	0	0	0	2	2	0	13	10	2	23	46	0.307848764
842	Dif	other	FBgn0011274	4	3	17	10	9	7	19	23	0	3	5	5	13	13	41	38	26	79	2054	0.307848764
843	HLH3B	other	FBgn0011276	6	5	17	18	2	3	15	9	0	0	5	4	8	8	37	31	16	68	1088	0.307848764
844	HLH4C	other	FBgn0011277	0	4	12	6	1	0	10	17	0	0	2	1	1	4	24	24	5	48	240	0.307848764
845	Obp69a	other	FBgn0011279	5	1	5	2	5	0	3	0	2	1	1	0	12	2	9	2	14	11	154	0.307848764
846	Obp19d	other	FBgn0011280	2	0	4	1	2	1	2	2	0	0	0	1	4	1	6	4	5	10	50	0.307848764
847	Obp83a	other	FBgn0011281	1	0	3	0	0	0	9	1	0	0	0	1	1	0	12	2	1	14	14	0.307848764
848	Obp84a	other	FBgn0011282	1.5	3.5	8.5	2.5	2	1	10	2	0	1	1	2	3.5	5.5	19.5	6.5	9	26	234	0.307848764
849	Obp28a	other	FBgn0011283	6	2	7	0	3	1	9	0	0	0	0	0	9	3	16	0	12	16	192	0.307848764
850	RpS4	other	FBgn0011284	0	0	7	5	0	0	1	5	1	0	4	2	1	0	12	12	1	24	24	0.307848764
851	RyR	other	FBgn0011286	5	17	177	46	48	28	68	27	4	3	41	76	57	48	286	149	105	435	45675	0.307848764
852	TfIIA-L	other	FBgn0011289	4	3	9	5	3	0	8	3	2	0	2	5	9	3	19	13	12	32	384	0.307848764
853	Taf12	other	FBgn0011290	3	1	7	0	1	1	7	1	0	0	2	3	4	2	16	4	6	20	120	0.307848764
854	Taf11	other	FBgn0011291	0	0	7	7	1	0	9	1	0	0	1	0	1	0	17	8	1	25	25	0.307848764
855	a5	other	FBgn0011294	1	2	9	9	2	0	9	1	0	1	0	1	3	3	18	11	6	29	174	0.307848764
856	l(2)efl	other	FBgn0011296	0	2	0	6	0	1	3	1	0	0	1	0	0	3	4	7	3	11	33	0.307848764
857	l(2)not	other	FBgn0011297	4	4	28	24	2	3	27	2	1	2	3	4	7	9	58	30	16	88	1408	0.307848764
858	babo	other	FBgn0011300	4	3	24	3	3	0	18	2	0	2	9	7	7	5	51	12	12	63	756	0.307848764
859	Rsf1	other	FBgn0011305	0	0	4	3	0	1	3	1	0	1	0	0	0	2	7	4	2	11	22	0.307848764
860	Uch-L5	other	FBgn0011327	2	1	14	13	1	0	9	9	0	1	9	3	3	2	32	25	5	57	285	0.307848764
861	vers	other	FBgn0011335	10	6	16	5	5	1	12	5	0	4	0	8	15	11	28	18	26	46	1196	0.307848764
862	Stt3B	other	FBgn0011336	0	5	18	26	1	0	17	5	0	0	13	2	1	5	48	33	6	81	486	0.307848764
863	ND-ACP	other	FBgn0011361	0	1	2	1	1	1	1	3	0	2	0	2	1	4	3	6	5	9	45	0.307848764
864	ND-SGDH	other	FBgn0011455	3	0	4	1	0	1	2	5	0	0	0	3	3	1	6	9	4	15	60	0.307848764
865	Ssdp	other	FBgn0011481	1	1	11	12	0	0	12	5	0	0	2	7	1	1	25	24	2	49	98	0.307848764
866	SrpRbeta	other	FBgn0011509	4	2	11	9	16	0	1	0	0	0	5	8	20	2	17	17	22	34	748	0.307848764
867	thetaTry	other	FBgn0011555	4	1	6	9	2	0	8	0	1	2	1	0	7	3	15	9	10	24	240	0.307848764
868	can	other	FBgn0011569	34	23	26	28	2	13	17	17	0	27	0	9	36	63	43	54	99	97	9603	0.307848764
869	Cdc37	other	FBgn0011573	3	0	15	6	1	1	18	1	4	3	5	7	8	4	38	14	12	52	624	0.307848764
870	Cyp4d2	other	FBgn0011576	4	6	21	6	12	5	22	29	1	3	4	2	17	14	47	37	31	84	2604	0.307848764
871	Ms	other	FBgn0011581	0	0	2	4	0	0	6	0	1	0	3	0	1	0	11	4	1	15	15	0.307848764
872	Dop1R1	other	FBgn0011582	0	4	9	10	2	0	12	0	0	0	5	2	2	4	26	12	6	38	228	0.307848764
873	Trp1	other	FBgn0011584	5	2	15	9	3	0	17	1	0	0	6	1	8	2	38	11	10	49	490	0.307848764
874	Elk	other	FBgn0011589	5	7	19	56	3	4	37	11	0	4	9	16	8	15	65	83	23	148	3404	0.307848764
875	fra	other	FBgn0011592	5.5	8	51.5	66	3	5	44	16	1	7	16	1	9.5	20	111.5	83	29.5	194.5	5737.75	0.307848764
876	ine	other	FBgn0011603	8	10	29	39	8	4	22	22	1	2	4	2	17	16	55	63	33	118	3894	0.307848764
877	Iswi	other	FBgn0011604	2	5	34	37	2.666666667	1	25.33333333	8	0	0	14	31	4.666666667	6	73.33333333	76	10.66666667	149.3333333	1592.888889	0.307848764
878	La	other	FBgn0011638	2	3	14	2	5	3	15	2	1	2	5	2	8	8	34	6	16	40	640	0.307848764
879	Zyx	other	FBgn0011642	15	0	12	1	1	4	10	3	2	0	10	0	18	4	32	4	22	36	792	0.307848764
880	Mad	other	FBgn0011648	0	0	15	26	2	0	12	1	0	0	3	1	2	0	30	28	2	58	116	0.307848764
881	mas	other	FBgn0011653	4	6	22	70	4	6	34	25	2	7	13	24	10	19	69	119	29	188	5452	0.307848764
882	Med	other	FBgn0011655	1	2	21	9	7	0	26	4	0	0	2	10	8	2	49	23	10	72	720	0.307848764
883	Mef2	other	FBgn0011656	3	1	8	6	2	1	11	6	1	1	0	2	6	3	19	14	9	33	297	0.307848764
884	Mlh1	other	FBgn0011659	15	5	29	6	3	8	30	9	1	5	2	40	19	18	61	55	37	116	4292	0.307848764
885	Pms2	other	FBgn0011660	10	10	34	12	4	12	22	11	0	2	7	12	14	24	63	35	38	98	3724	0.307848764
886	Moe	other	FBgn0011661	0	1	23	16	1	0	18	12	0	1	10	3	1	2	51	31	3	82	246	0.307848764
887	msi	other	FBgn0011666	1	6	10	20	5	1	12	2	0	0	1	1	6	7	23	23	13	46	598	0.307848764
888	Mvl	other	FBgn0011672	0	0	9	15	4	1	17	9	0	1	7	3	4	2	33	27	6	60	360	0.307848764
889	insc	other	FBgn0011674	3	6	24	33	4	2	19	6	1	1	6	6	8	9	49	45	17	94	1598	0.307848764
890	Nos	other	FBgn0011676	11.5	8	26.5	18	2	3	37	10	0	1	5	9	13.5	12	68.5	37	25.5	105.5	2690.25	0.307848764
891	pav	other	FBgn0011692	1	1	37	34	8	3	32	12	0	1	13	1	9	5	82	47	14	129	1806	0.307848764
892	Pdh	other	FBgn0011693	1	3	9	9	0	0	9	0	0	0	3	3	1	3	21	12	4	33	132	0.307848764
893	EbpIII	other	FBgn0011695	0	1	2	5	1	0	4	0	0	2.5	0	1.5	1	3.5	6	6.5	4.5	12.5	56.25	0.307848764
894	repo	other	FBgn0011701	3	12	15	26	3	0	34	0	0	2	6	8	6	14	55	34	20	89	1780	0.307848764
895	RnrL	other	FBgn0011703	3	3	29	23	4	2	29	4	1	1	1	2	8	6	59	29	14	88	1232	0.307848764
896	RnrS	other	FBgn0011704	1	4	12	6	0	2	17	3	0	1	2	3	1	7	31	12	8	43	344	0.307848764
897	rost	other	FBgn0011705	1	3	8	7	1	0	11	1	0	1	0	4	2	4	19	12	6	31	186	0.307848764
898	rpr	other	FBgn0011706	1	0	3	2	0	1	3	1	0	0	0	0	1	1	6	3	2	9	18	0.307848764
899	Syx5	other	FBgn0011708	1	0	12	5	3	0	11	9	0	0	5	0	4	0	28	14	4	42	168	0.307848764
900	Tig	other	FBgn0011722	18	11	77	111	19	10	48	46	1	3	17	29	38	24	142	186	62	328	20336	0.307848764
901	byn	other	FBgn0011723	1	10	14	32	3	1	25	5	3	1	9	9	7	12	48	46	19	94	1786	0.307848764
902	tsr	other	FBgn0011726	0	2	4	1	0	0	3	0	0	0	0	0	0	2	7	1	2	8	16	0.307848764
903	Wee1	other	FBgn0011737	3	3	16	14	1	0	12	4	2	0	14	4	6	3	42	22	9	64	576	0.307848764
904	wts	other	FBgn0011739	5	9	24	55	1	0	39	12	2	0	12	1	8	9	75	68	17	143	2431	0.307848764
905	alpha-Man-IIa	other	FBgn0011740	7	11	54	7	13.5	1	50.5	4	6	0	15	4	26.5	12	119.5	15	38.5	134.5	5178.25	0.307848764
906	Arp6	other	FBgn0011741	8	0	15	5	2	0	16	11	3	1	8	12	13	1	39	28	14	67	938	0.307848764
907	Arp2	other	FBgn0011742	0	1	8	9	0	0	8	16	1	0	9	2	1	1	25	27	2	52	104	0.307848764
908	Arp53D	other	FBgn0011743	12	4	10	14	2	3	5	5	1	3	3	7	15	10	18	26	25	44	1100	0.307848764
909	Arp1	other	FBgn0011745	1	1	7	13	0	0	11	0	0	0	5	0	1	1	23	13	2	36	72	0.307848764
910	ana	other	FBgn0011746	13.5	3	22.5	4	2	1	10	1	0	3	2	6	15.5	7	34.5	11	22.5	45.5	1023.75	0.307848764
911	PhKgamma	other	FBgn0011754	2	0	13	7	0	2	6	8	0	0	7	2	2	2	26	17	4	43	172	0.307848764
912	B-H1	other	FBgn0011758	3	1	5	5	6	6	17	10	0	2	3	9	9	9	25	24	18	49	882	0.307848764
913	DNApol-alpha50	other	FBgn0011762	3	3	13	16	0	2	20	15	3.5	0	6.5	4	6.5	5	39.5	35	11.5	74.5	856.75	0.307848764
914	Dp	other	FBgn0011763	5	3	11	4	2	1	13	6	1	0	2	2	8	4	26	12	12	38	456	0.307848764
915	E2f1	other	FBgn0011766	10	13	18	27	4	1	43	5	0	1	6	8	14	15	67	40	29	107	3103	0.307848764
916	Fdh	other	FBgn0011768	1	1	20	2	1	0	12	3	1	1	6	2	3	2	38	7	5	45	225	0.307848764
917	Fdx1	other	FBgn0011769	0	2	3	8	0	0	1	3	0	0	3	0	0	2	7	11	2	18	36	0.307848764
918	Hem	other	FBgn0011771	1	1	18	1	0	1	51	8	1	1	23	23	2	3	92	32	5	124	620	0.307848764
919	Irbp	other	FBgn0011774	8.5	10	26.5	9	9	1	25	6	0	0	3	1	17.5	11	54.5	16	28.5	70.5	2009.25	0.307848764
920	BRWD3	other	FBgn0011785	10	7	80	44	4	5	93	9	1	6	26	4	15	18	199	57	33	256	8448	0.307848764
921	mRpL12	other	FBgn0011787	0	0	6	1	1	1	7	6	0	1	1	7	1	2	14	14	3	28	84	0.307848764
922	Gem3	other	FBgn0011802	27.5	41.5	28.5	59.5	6	11	11	10	1	15	8	28	34.5	67.5	47.5	97.5	102	145	14790	0.307848764
923	nmo	other	FBgn0011817	1	0	10	17	0	0	18	7	0	0	3	3	1	0	31	27	1	58	58	0.307848764
924	oaf	other	FBgn0011818	3	0	6	5	6	0	12	0	1	1	0	1	10	1	18	6	11	24	264	0.307848764
925	Pxn	other	FBgn0011828	8	20.5	42	73.5	8	10	45	23	3	9	19	34	19	39.5	106	130.5	58.5	236.5	13835.25	0.307848764
926	Ret	other	FBgn0011829	15	3	50	12	18.5	5	39.5	26	0	6	9	14	33.5	14	98.5	52	47.5	150.5	7148.75	0.307848764
927	Taf2	other	FBgn0011836	6	6	36	41	2	2	43	22	2	2	8	51	10	10	87	114	20	201	4020	0.307848764
928	AcCoAS	other	FBgn0012034	1	1	20	7	1	2	17	10	3	0	17	9	5	3	54	26	8	80	640	0.307848764
929	Aldh	other	FBgn0012036	1	3	14	14	4	0	12	5	3	1	5	2	8	4	31	21	12	52	624	0.307848764
930	Ance	other	FBgn0012037	3	0	18	38	3	0	28	4	0	2	4	1	6	2	50	43	8	93	744	0.307848764
931	CalpA	other	FBgn0012051	2	4	20	41	0	0	22	8	0	2	17	6	2	6	59	55	8	114	912	0.307848764
932	Cdc27	other	FBgn0012058	6	3	35	18	0	0	29	16	4	0	11	15	10	3	75	49	13	124	1612	0.307848764
933	Dh44	other	FBgn0012344	4	6	4	5	2	1	4	0	0	4	0	0	6	11	8	5	17	13	221	0.307848764
934	Trl	other	FBgn0013263	20.33333333	3	13.66666667	15	2	1	11	16	2	3	8	3	24.33333333	7	32.66666667	34	31.33333333	66.66666667	2088.888889	0.307848764
935	FK506-bp1	other	FBgn0013269	3	4	8	1	0	0	10	1	1	0	4	3	4	4	22	5	8	27	216	0.307848764
936	Gp150	other	FBgn0013272	17	10	33	26	5.5	2	19.5	17	0	3	7	14	22.5	15	59.5	57	37.5	116.5	4368.75	0.307848764
937	Nmda1	other	FBgn0013305	1	2	3	8	0	0	8	13	0	0	6	5	1	2	17	26	3	43	129	0.307848764
938	Odc1	other	FBgn0013307	3	6	17	5	2	2	12	7	0	4	3	8	5	12	32	20	17	52	884	0.307848764
939	Ptth	other	FBgn0013323	5	4	8	3	4	4	11	1	0	0	1	0	9	8	20	4	17	24	408	0.307848764
940	RpL11	other	FBgn0013325	0	0	4	5	0	0	0	1	1	0	3	3	1	0	7	9	1	16	16	0.307848764
941	Sap47	other	FBgn0013334	20	8	9	11	4	0	7	3	0	2	3	2	24	10	19	16	34	35	1190	0.307848764
942	nSyb	other	FBgn0013342	3	0	1	8	0	1	2	4	2	0	0	0	5	1	3	12	6	15	90	0.307848764
943	TfIIA-S	other	FBgn0013347	1	0	2	3	0	0	1	0	0	0	4	2	1	0	7	5	1	12	12	0.307848764
944	bcn92	other	FBgn0013432	0	0	4	0	0	1	2	6	0	1	0	0	0	2	6	6	2	12	24	0.307848764
945	beat-Ia	other	FBgn0013433	2	2	8	12	3	2	14	0	0	1	1	3	5	5	23	15	10	38	380	0.307848764
946	Cdc2rk	other	FBgn0013435	0	1	7	9	4	2	11	8	0	0	4	4	4	3	22	21	7	43	301	0.307848764
947	igl	other	FBgn0013467	0	0	0	3	0	0	1	4	1	0	0	0	1	0	1	7	1	8	8	0.307848764
948	klu	other	FBgn0013469	2	11	15	31	1	4	15	21	3	4	7	20	6	19	37	72	25	109	2725	0.307848764
949	MED20	other	FBgn0013531	2	2	9	9	0	0	4	8	0	0	5	6	2	2	18	23	4	41	164	0.307848764
950	l(2)dtl	other	FBgn0013548	4	5	22	39	3	1	30	17	0	2	10	3	7	8	62	59	15	121	1815	0.307848764
951	Pex1	other	FBgn0013563	5	9.5	19	59.5	5	10	29	19	0	7	14	16	10	26.5	62	94.5	36.5	156.5	5712.25	0.307848764
952	mtd	other	FBgn0013576	2	3	17	7	0	0	8	2	0	0	2	0	2	3	27	9	5	36	180	0.307848764
953	not	other	FBgn0013717	2	0	16	10	1	2	25	8	0	1	6	1	3	3	47	19	6	66	396	0.307848764
954	pck	other	FBgn0013720	23	1	12	1	1	0	11	3	1	1	2	0	25	2	25	4	27	29	783	0.307848764
955	phyl	other	FBgn0013725	7	8	7	20	4	3	3	3	3	1	1	4	14	12	11	27	26	38	988	0.307848764
956	pnut	other	FBgn0013726	1	0	11	15	1	0	14	0	0	1	8	15	2	1	33	30	3	63	189	0.307848764
957	sced	other	FBgn0013732	4	6	37	3	6	1	54	2	0	8	1	27	10	15	92	32	25	124	3100	0.307848764
958	alien	other	FBgn0013746	0	0	13	22	0	0	19	2	1	0	6	0	1	0	38	24	1	62	62	0.307848764
959	Awh	other	FBgn0013751	1	0	1	7	0	0	2	5	0	0	0	1	1	0	3	13	1	16	16	0.307848764
960	Bro	other	FBgn0013755	1	5	5	7	2	2	7	0	0	0	0	0	3	7	12	7	10	19	190	0.307848764
961	CASK	other	FBgn0013759	4	5	11	32	1	1	15	3	0	0	5	0	5	6	31	35	11	66	726	0.307848764
962	Cdk5	other	FBgn0013762	0	1	3	16	1	0	14	0	0	0	3	2	1	1	20	18	2	38	76	0.307848764
963	Idgf6	other	FBgn0013763	3	4	12	19	3	4	14	2	1	0	1	2	7	8	27	23	15	50	750	0.307848764
964	Chi	other	FBgn0013764	1	0	10	8	0	0	10	3	0	0	11	6	1	0	31	17	1	48	48	0.307848764
965	cnn	other	FBgn0013765	20	13	40	48	5	1	28	17	2	6	11	6	27	20	79	71	47	150	7050	0.307848764
966	Crz	other	FBgn0013767	4	2	7	10	0	0	1	0	0	2	0	0	4	4	8	10	8	18	144	0.307848764
967	Cp1	other	FBgn0013770	2	3	7	6	2	2	11	1	0	2	1	9	4	7	19	16	11	35	385	0.307848764
968	Cyp6a22	other	FBgn0013773	3	4	20	16	1	2	21	4	1	3	6	7	5	9	47	27	14	74	1036	0.307848764
969	Deaf1	other	FBgn0013799	1	0	9	4	2	0	13	6	1	1	7	6	4	1	29	16	5	45	225	0.307848764
970	Dhc36C	other	FBgn0013810	9	8	141	119	9	2	143	58	1	3	32	9	19	13	316	186	32	502	16064	0.307848764
971	Dhc62B	other	FBgn0013811	11	6	146	98	15.5	2	237.5	35	9	3	57	84	35.5	11	440.5	217	46.5	657.5	30573.75	0.307848764
972	Dhc93AB	other	FBgn0013812	1	15.5	101	203.5	3	4	92	32	1	0	15	26	5	19.5	208	261.5	24.5	469.5	11502.75	0.307848764
973	Dhc98D	other	FBgn0013813	16	8	119	119	13.5	4	186.5	63	7	1.5	38	28.5	36.5	13.5	343.5	210.5	50	554	27700	0.307848764
974	Elal	other	FBgn0013949	8	5	16	8	8	2	13	1	0	3	5	4	16	10	34	13	26	47	1222	0.307848764
975	Esp	other	FBgn0013953	3	5	22	23	1	0	22	3	1	0	5	7	5	5	49	33	10	82	820	0.307848764
976	Gycalpha99B	other	FBgn0013972	1	3	15	49	0	1	10	13	0	0	6	1	1	4	31	63	5	94	470	0.307848764
977	Gycbeta100B	other	FBgn0013973	3	8	12	27	1	0	10	8	0	1	6	5	4	9	28	40	13	68	884	0.307848764
978	imd	other	FBgn0013983	4	1	7	4	2	0	8	2	0	2	6	4	6	3	21	10	9	31	279	0.307848764
979	MAPk-Ak2	other	FBgn0013987	23	1	22	9	8.5	0	10.5	5	0	0	13	4	31.5	1	45.5	18	32.5	63.5	2063.75	0.307848764
980	Calx	other	FBgn0013995	2	3	18	25	3	1	8	4	4	1	13	7	9	5	39	36	14	75	1050	0.307848764
981	Nrx-IV	other	FBgn0013997	3.333333333	4	34.66666667	52	0	1	61	35	2	4	16	31	5.333333333	9	111.6666667	118	14.33333333	229.6666667	3291.888889	0.307848764
982	Ask1	other	FBgn0014006	1	8	41	33	2	2	46	6	3	0	22	1	6	10	109	40	16	149	2384	0.307848764
983	Ptp69D	other	FBgn0014007	3	11	42	38	7	5	44	13	0	0	0	0	10	16	86	51	26	137	3562	0.307848764
984	Rel	other	FBgn0014018	49	7	30	8	4	0	40	1	1	0	12	1	54	7	82	10	61	92	5612	0.307848764
985	Rh5	other	FBgn0014019	2	8	17	7	1	3	23	19	0	1	2	0	3	12	42	26	15	68	1020	0.307848764
986	Rlb1	other	FBgn0014022	11	6	17	2	2	6.5	10	3.5	0	3	0	2	13	15.5	27	7.5	28.5	34.5	983.25	0.307848764
987	mRpL47	other	FBgn0014023	2	0	8	0	0	1	9	1	2	0	8	1	4	1	25	2	5	27	135	0.307848764
988	RpL7A	other	FBgn0014026	0	0	3	9	1	0	8	6	0	0	5	1	1	0	16	16	1	32	32	0.307848764
989	SdhB	other	FBgn0014028	0	2	7	1	0	0	4	1	0	0	2	3	0	2	13	5	2	18	36	0.307848764
990	44076	other	FBgn0014029	2	0	11	14	0	0	7	3	0	0	13	4	2	0	31	21	2	52	104	0.307848764
991	Spat	other	FBgn0014031	2	2	19	29	2	0	26	11	0	0	9	14	4	2	54	54	6	108	648	0.307848764
992	Sptr	other	FBgn0014032	2	3	11	7	5	0	15	6	0	2	3	8	7	5	29	21	12	50	600	0.307848764
993	Su(Tpl)	other	FBgn0014037	23	3	29	7	3	3	44	7	3	3	2	20	29	9	75	34	38	109	4142	0.307848764
994	Tie	other	FBgn0014073	9	18	38	67	9.5	6	40.5	12	0	14	13	16	18.5	38	91.5	95	56.5	186.5	10537.25	0.307848764
995	Ugt	other	FBgn0014075	9	12	48	21	7	5	68	27	2	7	20	32	18	24	136	80	42	216	9072	0.307848764
996	CG4278	other	FBgn0014092	2	3	2	5	3	2	12	4	2	0	3	0	7	5	17	9	12	26	312	0.307848764
997	barr	other	FBgn0014127	7	1	26	2	5	1	29	10	3	2	9	3	15	4	64	15	19	79	1501	0.307848764
998	bif	other	FBgn0014133	7	12	20	13	8	17	36	29	2	13	5	12	17	42	61	54	59	115	6785	0.307848764
999	bnl	other	FBgn0014135	5	14	13	15	6	3	18	3	2	1	5	4	13	18	36	22	31	58	1798	0.307848764
1000	croc	other	FBgn0014143	0	2	17	2	1	0	19	1	0	0	7	21	1	2	43	24	3	67	201	0.307848764
1001	fax	other	FBgn0014163	1	0	4	9	1	1	11	2	0	0	4	4	2	1	19	15	3	34	102	0.307848764
1002	mia	other	FBgn0014342	26	6	20	6	0	2	4	5	1	2	0	0	27	10	24	11	37	35	1295	0.307848764
1003	mirr	other	FBgn0014343	2	4	16	39	1	4	18	4	0	3	2	1	3	11	36	44	14	80	1120	0.307848764
1004	noi	other	FBgn0014366	3	2	18	2	0	0	25	1	1	0	6	6	4	2	49	9	6	58	348	0.307848764
1005	RhoL	other	FBgn0014380	1	0	3	0	1	0	5	0	0	0	0	1	2	0	8	1	2	9	18	0.307848764
1006	sun	other	FBgn0014391	3	0	2	0	0	0	2	0	0	0	0	2	3	0	4	2	3	6	18	0.307848764
1007	tilB	other	FBgn0014395	10	0	7	11	7	3	16	14	1	2	3	2	18	5	26	27	23	53	1219	0.307848764
1008	tim	other	FBgn0014396	7	9	51	72	40	19	7	3	1	0	7	7	48	28	65	82	76	147	11172	0.307848764
1009	CG13397	other	FBgn0014417	8	22	24	21	12	9	32	17	3	7	5	23	23	38	61	61	61	122	7442	0.307848764
1010	CG11899	other	FBgn0014427	0	2	12	18	4	1	7	11	1	2	5	12	5	5	24	41	10	65	650	0.307848764
1011	Acp1	other	FBgn0014454	1	1	1	11	2	0	1	1	1	0	2	2	4	1	4	14	5	18	90	0.307848764
1012	Ahcy	other	FBgn0014455	2	3	12	12	0	0	14	7	0	0	11	8	2	3	37	27	5	64	320	0.307848764
1013	Cp7Fa	other	FBgn0014464	0	4	8	16	2	3	16	5	1	2	6	7	3	9	30	28	12	58	696	0.307848764
1014	Cp7Fb	other	FBgn0014465	1	2	4	4	1	3.5	7	7.5	0	6	5	13	2	11.5	16	24.5	13.5	40.5	546.75	0.307848764
1015	Cp7Fc	other	FBgn0014466	5	3	17	17	2	6	8	13	1	5	5	10	8	14	30	40	22	70	1540	0.307848764
1016	Hr38	other	FBgn0014859	5	4	30	19	3	0	16	10	0	4	3	5	8	8	49	34	16	83	1328	0.307848764
1017	Mcm2	other	FBgn0014861	1	5	31	5	0	0	25	16	0	0	7	12	1	5	63	33	6	96	576	0.307848764
1018	Mlp84B	other	FBgn0014863	0	0	16	4	0	0	12	3	1	0	10	2	1	0	38	9	1	47	47	0.307848764
1019	Ost48	other	FBgn0014868	1	1	15	13	0	3	21	8	1	3	14	13	2	7	50	34	9	84	756	0.307848764
1020	Psi	other	FBgn0014870	4	3	26	9	1	0	26	9	0	3	7	29	5	6	59	47	11	106	1166	0.307848764
1021	Set	other	FBgn0014879	1	1	6	2	0	0	5	2	0	0	5	0	1	1	16	4	2	20	40	0.307848764
1022	CG14630	other	FBgn0014903	9	6	14	3	4	3.5	18	32.5	0	4	7	6	13	13.5	39	41.5	26.5	80.5	2133.25	0.307848764
1023	Hydr2	other	FBgn0014906	2	2	6	4	0	1	21	1	1	0	5	13	3	3	32	18	6	50	300	0.307848764
1024	CG2846	other	FBgn0014930	1	0	7	0	1	0	4	0	0	0	3	0	2	0	14	0	2	14	28	0.307848764
1025	btn	other	FBgn0014949	3	9	6	11	4	2	5	0	0	1	0	1	7	12	11	12	19	23	437	0.307848764
1026	betaggt-I	other	FBgn0015000	4	3	12	11	3	2	8	5	2	0	4	8	9	5	24	24	14	48	672	0.307848764
1027	AhcyL2	other	FBgn0015011	1	3	20	11	0	0	8	3	0	0	4	1	1	3	32	15	4	47	188	0.307848764
1028	CCT3	other	FBgn0015019	1	3	21	6	1	1	16	4	0	0	15	1	2	4	52	11	6	63	378	0.307848764
1029	CkIIalpha-i1	other	FBgn0015025	26.5	5	9.5	4	1	3	1	3	0	6	3	4	27.5	14	13.5	11	41.5	24.5	1016.75	0.307848764
1030	Cyp4c3	other	FBgn0015032	4	2	18	16	1	0	18	1	0	0	2	0	5	2	38	17	7	55	385	0.307848764
1031	Cyp9c1	other	FBgn0015040	7	5	21	8	4.333333333	4	18.66666667	8	1	3	0	6	12.33333333	12	39.66666667	22	24.33333333	61.66666667	1500.555555	0.307848764
1032	Ddx1	other	FBgn0015075	10	3	30	9	3	3	36	9	1	7	7	18	14	13	73	36	27	109	2943	0.307848764
1033	eIF4E1	other	FBgn0015218	6.25	2	6.75	6	0	0	2	1	0	0	2	1	6.25	2	10.75	8	8.25	18.75	154.6875	0.307848764
1034	Fer2LCH	other	FBgn0015221	0	2	4	6	0	1	6	0	0	0	2	1	0	3	12	7	3	19	57	0.307848764
1035	Fer1HCH	other	FBgn0015222	1	1	3	6	2	0	4	4	0	0	3	0	3	1	10	10	4	20	80	0.307848764
1036	Hr78	other	FBgn0015239	3	4	23	1	8	0	22	4	5	4	9	9	16	8	54	14	24	68	1632	0.307848764
1037	Hr96	other	FBgn0015240	2.333333333	9	18.66666667	16	3	1	21	0	0	0	9	4	5.333333333	10	48.66666667	20	15.33333333	68.66666667	1052.888889	0.307848764
1038	Hsp60A	other	FBgn0015245	1	3	20	11	3	4	17	19	0	0	8	7	4	7	45	37	11	82	902	0.307848764
1039	Diap2	other	FBgn0015247	0	1	10	15	2	1	17	3	1	1	5	5	3	3	32	23	6	55	330	0.307848764
1040	Nap1	other	FBgn0015268	1	1	9	11	2	1	10	0	2	0	6	2	5	2	25	13	7	38	266	0.307848764
1041	Nf1	other	FBgn0015269	13.16666667	7	99.83333333	124	0	0	80	32	0	0	22	2	13.16666667	7	201.8333333	158	20.16666667	359.8333333	7256.638889	0.307848764
1042	Orc2	other	FBgn0015270	8	8	15	20	4	3	29	14	1	4	4	13	13	15	48	47	28	95	2660	0.307848764
1043	Orc5	other	FBgn0015271	7	3	21	9	1	1	21	3	0	2	8	0	8	6	50	12	14	62	868	0.307848764
1044	Pi3K59F	other	FBgn0015277	1	7	25	44	1	2	35	10	1	4	13	19	3	13	73	73	16	146	2336	0.307848764
1045	Pi3K68D	other	FBgn0015278	18.5	16.5	67.5	69.5	14.5	6	69.5	66	1	4	20	36	34	26.5	157	171.5	60.5	328.5	19874.25	0.307848764
1046	Pi3K92E	other	FBgn0015279	9	2	42	15	5	1	35	2	3	1	11	15	17	4	88	32	21	120	2520	0.307848764
1047	Rpt2	other	FBgn0015282	1	1	11	11	0	0	8	3	0	0	2	8	1	1	21	22	2	43	86	0.307848764
1048	Rala	other	FBgn0015286	23.5	0	15.5	7	1	0	3	5	0	0	1	1	24.5	0	19.5	13	24.5	32.5	796.25	0.307848764
1049	Shark	other	FBgn0015295	13	15	29	46	5	3	25	12	0	3	9	21	18	21	63	79	39	142	5538	0.307848764
1050	Shc	other	FBgn0015296	0	1	6	13	4	0	19	6	1	2	12	11	5	3	37	30	8	67	536	0.307848764
1051	Srp19	other	FBgn0015298	3	0	6	1	0	0	4	5	0	1	1	5	3	1	11	11	4	22	88	0.307848764
1052	Ssb-c31a	other	FBgn0015299	2	1	5	1	3	1	2	0	0	0	0	0	5	2	7	1	7	8	56	0.307848764
1053	Ubc2	other	FBgn0015320	3	0	5	3	0	1	5	2	0	0	0	0	3	1	10	5	4	15	60	0.307848764
1054	CG15865	other	FBgn0015336	27	13	45	22	8	33.5	25	49.5	3	6	10	20	38	52.5	80	91.5	90.5	171.5	15520.75	0.307848764
1055	CG5861	other	FBgn0015338	0	2	7	10	0	0	8	5	0	0	4	0	0	2	19	15	2	34	68	0.307848764
1056	CG2034	other	FBgn0015359	0	5	4	5	1	1	4	2	2	2	6	8	3	8	14	15	11	29	319	0.307848764
1057	oxt	other	FBgn0015360	7	9	29	23	10.5	2	31.5	5	2	7.5	17	18.5	19.5	18.5	77.5	46.5	38	124	4712	0.307848764
1058	chn	other	FBgn0015371	3	4	27	17	0	1	35	5	3	2	8	4	6	7	70	26	13	96	1248	0.307848764
1059	RabX1	other	FBgn0015372	0	1	5	16	2	0	5	0	0	3	5	3	2	4	15	19	6	34	204	0.307848764
1060	cutlet	other	FBgn0015376	5	11	34	36	6	6	46	5	1	2	4	7	12	19	84	48	31	132	4092	0.307848764
1061	dod	other	FBgn0015379	3	0	9	3	0	0	6	3	1	0	4	7	4	0	19	13	4	32	128	0.307848764
1062	drl	other	FBgn0015380	0	2	18	14	1	0	12	18	0	0	3	2	1	2	33	34	3	67	201	0.307848764
1063	dsf	other	FBgn0015381	0	7	12	59	2	6	14	22	0	2	1	6	2	15	27	87	17	114	1938	0.307848764
1064	glu	other	FBgn0015391	10	4	31	35	4	4	44	20	1	7	16	13	15	15	91	68	30	159	4770	0.307848764
1065	jumu	other	FBgn0015396	7	7	30	2	3	0	21	1	0	2	4	28	10	9	55	31	19	86	1634	0.307848764
1066	kek1	other	FBgn0015399	2	3	27	12	7	2	38	7	0	1	4	5	9	6	69	24	15	93	1395	0.307848764
1067	kek2	other	FBgn0015400	1	0	30	33	0	7	29	8	0	0	5	5	1	7	64	46	8	110	880	0.307848764
1068	ksr	other	FBgn0015402	10	2	32	1	5	2	27	0	1	1	13	4	16	5	72	5	21	77	1617	0.307848764
1069	Rme-8	other	FBgn0015477	4	8	93	33	2	3	64	18	2	7	21	28	8	18	178	79	26	257	6682	0.307848764
1070	Cul1	other	FBgn0015509	5	0	28	6	0	0	25	7	2	0	9	6	7	0	62	19	7	81	567	0.307848764
1071	mbc	other	FBgn0015513	10	7	54	110	6	0	61	9	2	1	21	4	18	8	136	123	26	259	6734	0.307848764
1072	olf186-M	other	FBgn0015522	1	1	6	13	1	0	11	3	0	1	1	3	2	2	18	19	4	37	148	0.307848764
1073	otp	other	FBgn0015524	0	6	10	18	2	0	14	0	0	2	0	6	2	8	24	24	10	48	480	0.307848764
1074	peng	other	FBgn0015527	12	13	19	12	2	12	25	28	0	4	8	19	14	29	52	59	43	111	4773	0.307848764
1075	spag	other	FBgn0015544	12	9	14	6	6	5	16	4	1	7.5	2	7.5	19	21.5	32	17.5	40.5	49.5	2004.75	0.307848764
1076	spel1	other	FBgn0015546	12	7	26	33	4	1	38	13	0	1	7	2	16	9	71	48	25	119	2975	0.307848764
1077	tap	other	FBgn0015550	4	5	8	4	4	0	13	4	1	3	2	8	9	8	23	16	17	39	663	0.307848764
1078	tos	other	FBgn0015553	15.5	14	17.5	11	8	6	29	17	0	3	8	8	23.5	23	54.5	36	46.5	90.5	4208.25	0.307848764
1079	unpg	other	FBgn0015561	1	2	17	9	4	4	7	6	0	4	2	9	5	10	26	24	15	50	750	0.307848764
1080	alpha-Est1	other	FBgn0015568	7	1	17	5	7	0	17	1	0	3	0	3	14	4	34	9	18	43	774	0.307848764
1081	alpha-Est10	other	FBgn0015569	2	7	16	8	8.5	0	24.5	1	1	1	2	3	11.5	8	42.5	12	19.5	54.5	1062.75	0.307848764
1082	alpha-Est2	other	FBgn0015570	4	8	26	3	3	0	43	0	0	1	3	5	7	9	72	8	16	80	1280	0.307848764
1083	alpha-Est3	other	FBgn0015571	3	0	20	5	6	0	30	1	1	3	4	3	10	3	54	9	13	63	819	0.307848764
1084	alpha-Est4	other	FBgn0015572	4	4	14	5	6	0	23	0	0	0	0	0	10	4	37	5	14	42	588	0.307848764
1085	alpha-Est6	other	FBgn0015574	9	2	24	4	8	2	16	0	1	1	1	5	18	5	41	9	23	50	1150	0.307848764
1086	alpha-Est7	other	FBgn0015575	6	2	11	2	3	0	23	2	0	1	4	4	9	3	38	8	12	46	552	0.307848764
1087	alpha-Est8	other	FBgn0015576	1	2	17	3	2	0	19	0	1	1	10	2	4	3	46	5	7	51	357	0.307848764
1088	alpha-Est9	other	FBgn0015577	2	1	19	6	1	0	23	0	0	0	5	1	3	1	47	7	4	54	216	0.307848764
1089	dare	other	FBgn0015582	3	3	21	7	2	7.5	20	6.5	0	2.5	2	4.5	5	13	43	18	18	61	1098	0.307848764
1090	Apc	other	FBgn0015589	13	15	42	48	7	9	59	16	1	3	18	12	21	27	119	76	48	195	9360	0.307848764
1091	AstA	other	FBgn0015591	0	1	2	4	1	0	5	0	1	0	2	3	2	1	9	7	3	16	48	0.307848764
1092	BEAF-32	other	FBgn0015602	3	2	5	3	2	0	8	0	0	0	2	1	5	2	15	4	7	19	133	0.307848764
1093	CadN	other	FBgn0015609	99.91666667	9	164.0833333	47	3	3	123	50	0	0	7	4	102.9166667	12	294.0833333	101	114.9166667	395.0833333	45401.65973	0.307848764
1094	SMC3	other	FBgn0015615	2	2	31	31	10	10	35	44	0	0	20	22	12	12	86	97	24	183	4392	0.307848764
1095	Cdk8	other	FBgn0015618	0	1.5	11	37.5	1	0	10	15	0	0	12	5	1	1.5	33	57.5	2.5	90.5	226.25	0.307848764
1096	Cnx99A	other	FBgn0015622	6	2	5	38	4	0	18	5	0	1	6	8	10	3	29	51	13	80	1040	0.307848764
1097	Cpr	other	FBgn0015623	4	3	24	18	3	1	23	7	0	1	7	2	7	5	54	27	12	81	972	0.307848764
1098	CycB3	other	FBgn0015625	5	4	23	19	3.5	0	12.5	0	2	0	4	4	10.5	4	39.5	23	14.5	62.5	906.25	0.307848764
1099	Dref	other	FBgn0015664	7	0	21	24	6	0	26	7	5	1	11	14	18	1	58	45	19	103	1957	0.307848764
1100	ktub	other	FBgn0015721	0	3	11	22	0	4	12	5	0	1	4	15	0	8	27	42	8	69	552	0.307848764
1101	Lis-1	other	FBgn0015754	0	2	9	10	0	0	4	5	0	0	8	4	0	2	21	19	2	40	80	0.307848764
1102	RpL9	other	FBgn0015756	0	1	5	2	0	0	4	2	0	0	4	0	0	1	13	4	1	17	17	0.307848764
1103	p38a	other	FBgn0015765	3	1	12	13	1	0	13	2	0	1	3	3	4	2	28	18	6	46	276	0.307848764
1104	Msr-110	other	FBgn0015766	3	1	14	20	1	7	20	3	1	0	9	6	5	8	43	29	13	72	936	0.307848764
1105	Nak	other	FBgn0015772	2	14	38	13	4	6	31	20	2	4	12	6	8	24	81	39	32	120	3840	0.307848764
1106	NetA	other	FBgn0015773	3	6	9	25	5	2	22	1	0	6	4	10	8	14	35	36	22	71	1562	0.307848764
1107	nrv1	other	FBgn0015776	1	1	5	11	6	6	10	6	0	1	0	1	7	8	15	18	15	33	495	0.307848764
1108	nrv2	other	FBgn0015777	3	1	6	15	1	0	9	2	0	0	1	0	4	1	16	17	5	33	165	0.307848764
1109	rin	other	FBgn0015778	0	0	8	8	0	0	22	2	3	0	17	2	3	0	47	12	3	59	177	0.307848764
1110	P5cr	other	FBgn0015781	1	4	7	11	1	3	21	0	0	0	11	0	2	7	39	11	9	50	450	0.307848764
1111	Rab14	other	FBgn0015791	1	0	9	3	0	0	11	1	0	0	1	2	1	0	21	6	1	27	27	0.307848764
1112	Rab19	other	FBgn0015793	0	0	9	5	0	0	3	1	0	1	2	6	0	1	14	12	1	26	26	0.307848764
1113	Rbf	other	FBgn0015799	14	0	27	8	5	3	21	22	1	1	6	7	20	4	54	37	24	91	2184	0.307848764
1114	Reg-5	other	FBgn0015801	6	1	16	2	3	1	9	1	0	5	2	11	9	7	27	14	16	41	656	0.307848764
1115	RtGEF	other	FBgn0015803	3	3	24	9	6	6	31	5	0	1	3	5	9	10	58	19	19	77	1463	0.307848764
1116	HDAC1	other	FBgn0015805	1	3	14	33	0	4	18	16	0	1	14	6	1	8	46	55	9	101	909	0.307848764
1117	TfIIEalpha	other	FBgn0015828	3	0	8	14	0	2	13	8	1	1	11	6	4	3	32	28	7	60	420	0.307848764
1118	TfIIEbeta	other	FBgn0015829	2	0	3	10	1	1	9	3	1	0	2	0	4	1	14	13	5	27	135	0.307848764
1119	Rtnl2	other	FBgn0015831	9	2	6	2	3	0	6	2	0	0	2	0	12	2	14	4	14	18	252	0.307848764
1120	Drip	other	FBgn0015872	1.5	2	6.5	6	0	1	10	5	1	0	2	1	2.5	3	18.5	12	5.5	30.5	167.75	0.307848764
1121	apt	other	FBgn0015903	6	1	9	30	0	0	9	8	0	1	3	1	6	2	21	39	8	60	480	0.307848764
1122	ara	other	FBgn0015904	1	15	14	27	3	4	14	6	4	0	6	1	8	19	34	34	27	68	1836	0.307848764
1123	ast	other	FBgn0015905	12	17	25	45	6	8	32	32	0	3	7	2	18	28	64	79	46	143	6578	0.307848764
1124	caup	other	FBgn0015919	2	10	20	27	4	4	22	4	1	2	2	1	7	16	44	32	23	76	1748	0.307848764
1125	crq	other	FBgn0015924	9	3	15	2	6	1	12	9	4	0	5	1	19	4	32	12	23	44	1012	0.307848764
1126	dah	other	FBgn0015926	2	2	22	16	6	4	27	8	0	2	14	20	8	8	63	44	16	107	1712	0.307848764
1127	grim	other	FBgn0015946	2	1	2	5	1	0	0	1	0	2	0	0	3	3	2	6	6	8	48	0.307848764
1128	hrg	other	FBgn0015949	4	7	24	7	1	2	31	5	1	1	7	5	6	10	62	17	16	79	1264	0.307848764
1129	Faa	other	FBgn0016013	0	11	10	30	1	2	20	4	2	4	6	11	3	17	36	45	20	81	1620	0.307848764
1130	lama	other	FBgn0016031	4.5	5	13.5	36	1	3	18	8	2	3	10	6	7.5	11	41.5	50	18.5	91.5	1692.75	0.307848764
1131	lbm	other	FBgn0016032	2	0	7	6	2	0	6	1	0	0	2	4	4	0	15	11	4	26	104	0.307848764
1132	mei-P22	other	FBgn0016036	12	7	11	5	1	5	5	3	0	19	0	10	13	31	16	18	44	34	1496	0.307848764
1133	Vsp37A	other	FBgn0016038	0	0	8	1	2	0	4	4	1	0	1	2	3	0	13	7	3	20	60	0.307848764
1134	nompA	other	FBgn0016047	12.5	5	36.5	40	2	3	48	23	1	2	7	9	15.5	10	91.5	72	25.5	163.5	4169.25	0.307848764
1135	phr6-4	other	FBgn0016054	6	6	24	7	7	8	28	8	0	0	3	0	13	14	55	15	27	70	1890	0.307848764
1136	Sema1b	other	FBgn0016059	4.5	7	18.5	37	2	5	27	11	1	1	12	20	7.5	13	57.5	68	20.5	125.5	2572.75	0.307848764
1137	side	other	FBgn0016061	3	9	14	24	36	3	13	1	0	1	1	8	39	13	28	33	52	61	3172	0.307848764
1138	smg	other	FBgn0016070	5	5	23	33	1	2	27	12	2	3	16	7	8	10	66	52	18	118	2124	0.307848764
1139	vkg	other	FBgn0016075	49	18.5	68	47.5	32	11	60	28	2	1	22	6	83	30.5	150	81.5	113.5	231.5	26275.25	0.307848764
1140	vri	other	FBgn0016076	2	4	16	27	4	3	19	17	1	0	11	1	7	7	46	45	14	91	1274	0.307848764
1141	wun	other	FBgn0016078	8	6.5	15	4.5	2	1	6	5	0	4	0	5	10	11.5	21	14.5	21.5	35.5	763.25	0.307848764
1142	ATPsynCF6	other	FBgn0016119	1	0	4	4	1	0	1	4	0	0	0	0	2	0	5	8	2	13	26	0.307848764
1143	Acer	other	FBgn0016122	2	3	30	13	2	1	15	19	0	0	8	3	4	4	53	35	8	88	704	0.307848764
1144	Alp4	other	FBgn0016123	7	5	21	18	5	2	22	2	0	3	5	15	12	10	48	35	22	83	1826	0.307848764
1145	Cdk4	other	FBgn0016131	1	2	9	17	2	0	6	7	0	1	3	8	3	3	18	32	6	50	300	0.307848764
1146	PTP-ER	other	FBgn0016641	9	10	31	52	6	3	54	3	0	0	20	13	15	13	105	68	28	173	4844	0.307848764
1147	Lgr1	other	FBgn0016650	5.5	4	2.5	5	26	1	12	0	0	0	3	14	31.5	5	17.5	19	36.5	36.5	1332.25	0.307848764
1148	H15	other	FBgn0016660	2	2	12	18	0	0	10	11	0	4	0	4	2	6	22	33	8	55	440	0.307848764
1149	Ipp	other	FBgn0016672	4	6	11	12	4	3	10	7	0	14	3	21	8	23	24	40	31	64	1984	0.307848764
1150	NaPi-T	other	FBgn0016684	4	4	14	12	5	0	21	3	1	3	4	4	10	7	39	19	17	58	986	0.307848764
1151	Nlp	other	FBgn0016685	0	1	1	4	0	0	5	0	0	0	4	0	0	1	10	4	1	14	14	0.307848764
1152	Nurf-38	other	FBgn0016687	2	2	9	5	3	2	10	3	1	2	2	2	6	6	21	10	12	31	372	0.307848764
1153	ATPsynO	other	FBgn0016691	1	3	5	6	1	0	1	1	0	0	4	0	2	3	10	7	5	17	85	0.307848764
1154	Past1	other	FBgn0016693	0	1	18	8	1	0	10	4	0	0	14	1	1	1	42	13	2	55	110	0.307848764
1155	Pdp1	other	FBgn0016694	0	1	1	2	0	0	3	1	1	2	0	3	1	3	4	6	4	10	40	0.307848764
1156	Pitslre	other	FBgn0016696	5	6	27	2	5	5	38	10	0	4	15	17	10	15	80	29	25	109	2725	0.307848764
1157	Prosalpha5	other	FBgn0016697	6	2	13	2	3.5	0	5.5	1	0	0	2	0	9.5	2	20.5	3	11.5	23.5	270.25	0.307848764
1158	Ptpa	other	FBgn0016698	7	5	14	23	0	3	9	4	1	5	4	6	8	13	27	33	21	60	1260	0.307848764
1159	Reg-2	other	FBgn0016715	3	3	2	10	1	1	4	3	1	2	2	8	5	6	8	21	11	29	319	0.307848764
1160	sba	other	FBgn0016754	9	17	23	44	5	7	30	22	4	6	7	27	18	30	60	93	48	153	7344	0.307848764
1161	Usp47	other	FBgn0016756	11	15	36	42	10	3	56	19	6	10	19	16	27	28	111	77	55	188	10340	0.307848764
1162	dos	other	FBgn0016794	9.166666667	10	28.83333333	42	2	10	40	19	1	5	22	13	12.16666667	25	90.83333333	74	37.16666667	164.8333333	6126.305556	0.307848764
1163	fz2	other	FBgn0016797	5	1	2	2	2	1	16	17	0	1	8	12	7	3	26	31	10	57	570	0.307848764
1164	Stat92E	other	FBgn0016917	2	2	13	19	1	0	20	0	2	0	4	3	5	2	37	22	7	59	413	0.307848764
1165	nompB	other	FBgn0016919	20	4	18	0	2	0	32	7	1	3	11	9	23	7	61	16	30	77	2310	0.307848764
1166	nompC	other	FBgn0016920	22.5	4	62.5	84	2	0	26	26	1	0	4	4	25.5	4	92.5	114	29.5	206.5	6091.75	0.307848764
1167	Pino	other	FBgn0016926	0	2	4	9	0	3	5	2	0	0	2	4	0	5	11	15	5	26	130	0.307848764
1168	Dyrk2	other	FBgn0016930	1	3	16	21	3	5	17	16	0	0	2	4	4	8	35	41	12	76	912	0.307848764
1169	l(2)k10201	other	FBgn0016970	9	4.5	9	7.5	1	2	5	2	0	1	0	1	10	7.5	14	10.5	17.5	24.5	428.75	0.307848764
1170	stnB	other	FBgn0016975	33.5	5	40.5	4	8	18	49	64	1	5	18	17	42.5	28	107.5	85	70.5	192.5	13571.25	0.307848764
1171	stnA	other	FBgn0016976	25	3	22	1	6	8	20	50	1	7	5	14	32	18	47	65	50	112	5600	0.307848764
1172	spen	other	FBgn0016977	79.5	26	126.5	23	18	17	147	36	0	10	24	18	97.5	53	297.5	77	150.5	374.5	56362.25	0.307848764
1173	snRNP-U1-70K	other	FBgn0016978	1	1	8	8	0	0	10	5	1	0	4	1	2	1	22	14	3	36	108	0.307848764
1174	smid	other	FBgn0016983	11	9	38	12	1	7	17	14	3	1	12	15	15	17	67	41	32	108	3456	0.307848764
1175	sktl	other	FBgn0016984	5	3	17	47	4	2	37	1	0	1	9	6	9	6	63	54	15	117	1755	0.307848764
1176	cag	other	FBgn0017414	3	3	15	3	1	0	0	1	0	5	0	8	4	8	15	12	12	27	324	0.307848764
1177	CG5989	other	FBgn0017429	2	6	11	16	2	0	10	4	8	18	6	12	12	24	27	32	36	59	2124	0.307848764
1178	Nelf-E	other	FBgn0017430	2	0	11	20	0	1	10	5	0	0	0	8	2	1	21	33	3	54	162	0.307848764
1179	U2af38	other	FBgn0017457	0	1	7	3	0	0	15	2	0	0	3	0	0	1	25	5	1	30	30	0.307848764
1180	T3dh	other	FBgn0017482	7.5	2	10.5	10	2	6	10	4	1	5	1	20	10.5	13	21.5	34	23.5	55.5	1304.25	0.307848764
1181	Rga	other	FBgn0017550	1	4	11	3	1	0	11	2	1	0	1	1	3	4	23	6	7	29	203	0.307848764
1182	Rca1	other	FBgn0017551	5	4	19	14	3	0	14	4	0	0	2	3	8	4	35	21	12	56	672	0.307848764
1183	Prosalpha4T2	other	FBgn0017556	1	4	9	8	1	0	17	1	0	1	0	1	2	5	26	10	7	36	252	0.307848764
1184	Pdk	other	FBgn0017558	0	1	15	8	0	0	14	8	0	0	2	1	0	1	31	17	1	48	48	0.307848764
1185	Ork1	other	FBgn0017561	6	6	34	36	4	6	46	27	1	4	4	11	11	16	84	74	27	158	4266	0.307848764
1186	ND-23	other	FBgn0017567	0	1	4	2	0	0	7	0	0	0	3	0	0	1	14	2	1	16	16	0.307848764
1187	Mo25	other	FBgn0017572	0	2	6	1	0	0	22	5	0	0	5	1	0	2	33	7	2	40	80	0.307848764
1188	Mcm5	other	FBgn0017577	0	5	32	9	1	0	26	2	1	3	22	2	2	8	80	13	10	93	930	0.307848764
1189	Max	other	FBgn0017578	5	1	4	4	2	0	4	0	0	0	1	3	7	1	9	7	8	16	128	0.307848764
1190	RpL14	other	FBgn0017579	0	1	1	3	0	0	2	1	0	0	1	1	0	1	4	5	1	9	9	0.307848764
1191	Lk6	other	FBgn0017581	17	8	22	4	4	7	32	8	1	0	6	0	22	15	60	12	37	72	2664	0.307848764
1192	klg	other	FBgn0017590	2	3	12	18	2	0	15	1	1	1	3	2	5	4	30	21	9	51	459	0.307848764
1193	COX5A	other	FBgn0019624	0	1	5	1	0	0	2	0	0	0	0	0	0	1	7	1	1	8	8	0.307848764
1194	Atu	other	FBgn0019637	15	7	32	3	3	1	23	2	2	0	5	2	20	8	60	7	28	67	1876	0.307848764
1195	Dat	other	FBgn0019643	3	1	4	6	1	3	6	3	1.5	3	0.5	5	5.5	7	10.5	14	12.5	24.5	306.25	0.307848764
1196	toy	other	FBgn0019650	2	2	10	3	4	1	13	2	1	0	8	6	7	3	31	11	10	42	420	0.307848764
1197	qm	other	FBgn0019662	1	1	5	10	1	0	9	2	0	2	5	4	2	3	19	16	5	35	175	0.307848764
1198	lok	other	FBgn0019686	3	0	7	4	0	1	32	8	0	0	12	0	3	1	51	12	4	63	252	0.307848764
1199	gcm2	other	FBgn0019809	5	15	17	27	1	1	15	7	0	3	3	3	6	19	35	37	25	72	1800	0.307848764
1200	Surf4	other	FBgn0019925	2	1	8	4	0	0	8	4	0	0	2	1	2	1	18	9	3	27	81	0.307848764
1201	RpI1	other	FBgn0019938	12	3	52	47	7.5	4	78.5	10	2	2	26	11	21.5	9	156.5	68	30.5	224.5	6847.25	0.307848764
1202	ND-42	other	FBgn0019957	8.333333333	0	10.66666667	10	4	1	14	2	0	0	7	1	12.33333333	1	31.66666667	13	13.33333333	44.66666667	595.5555555	0.307848764
1203	Khc-73	other	FBgn0019968	9	12	43	57	5	4	40	28	0	7	41	24	14	23	124	109	37	233	8621	0.307848764
1204	Drice	other	FBgn0019972	0	2	10	15	1	0	16	0	1	0	2	5	2	2	28	20	4	48	192	0.307848764
1205	Gs1l	other	FBgn0019982	2	0	8	9	2	0	14	3	0	0	3	2	4	0	25	14	4	39	156	0.307848764
1206	Gcn2	other	FBgn0019990	5	4	56	41	2	0	81	4	4	6	27	16	11	10	164	61	21	225	4725	0.307848764
1207	Cbl	other	FBgn0020224	3	3	17	29	2	3	19	4	0	6	13	10	5	12	49	43	17	92	1564	0.307848764
1208	ATPsyngamma	other	FBgn0020235	1	0	3	5	2	0	4	2	1	0	1	0	4	0	8	7	4	15	60	0.307848764
1209	ATPCL	other	FBgn0020236	0	5.5	34	40.5	2	2	48	5	3	0	13	8	5	7.5	95	53.5	12.5	148.5	1856.25	0.307848764
1210	14-3-3epsilon	other	FBgn0020238	0	0	3	4	1	0	5	0	0	0	1	0	1	0	9	4	1	13	13	0.307848764
1211	stet	other	FBgn0020248	3	2	13	17	1	0	5	3	0	0	2	11	4	2	20	31	6	51	306	0.307848764
1212	stck	other	FBgn0020249	0	1	12	1	0	0	8	2	0	0	6	2	0	1	26	5	1	31	31	0.307848764
1213	sfl	other	FBgn0020251	2	6	25	39	3	2	21	24	0	4	13	19	5	12	59	82	17	141	2397	0.307848764
1214	Ran	other	FBgn0020255	1	0	6	2	0	0	10	5	0	0	1	0	1	0	17	7	1	24	24	0.307848764
1215	Ppa	other	FBgn0020257	0	1	12	8	3	0	13	8	0	1	5	6	3	2	30	22	5	52	260	0.307848764
1216	ppk	other	FBgn0020258	2	4	22	39	5	4	27	7	0	1	0	5	7	9	49	51	16	100	1600	0.307848764
1217	mspo	other	FBgn0020269	2	8	12	12	1	1	11	4	0	3	1	2	3	12	24	18	15	42	630	0.307848764
1218	mre11	other	FBgn0020270	2	5	16	18	12.5	3	38.5	15	2	1	3	4	16.5	9	57.5	37	25.5	94.5	2409.75	0.307848764
1219	mst	other	FBgn0020272	15	5	14	5	2	11	21	39	2	12	7	13	19	28	42	57	47	99	4653	0.307848764
1220	lush	other	FBgn0020277	0	2	4	0	4	0	3	0	1	0	2	1	5	2	9	1	7	10	70	0.307848764
1221	laf	other	FBgn0020280	49.25	10	22.75	4	3	5.5	12	5.5	0	6.5	0	7.5	52.25	22	34.75	17	74.25	51.75	3842.4375	0.307848764
1222	ko	other	FBgn0020294	1	0	26	7	1	2	19	18	2	2	16	8	4	4	61	33	8	94	752	0.307848764
1223	geko	other	FBgn0020300	4	1	4	5	1	0	4	1	1	0	0	2	6	1	8	8	7	16	112	0.307848764
1224	drongo	other	FBgn0020304	2	6	8	17	2	4	14	13	0	0	2	2	4	10	24	32	14	56	784	0.307848764
1225	dbe	other	FBgn0020305	1	0	4	12	1	2	6	3	0	1	2	4	2	3	12	19	5	31	155	0.307848764
1226	crol	other	FBgn0020309	0	1	9	18	1	1	28	3	0	0	2	1	1	2	39	22	3	61	183	0.307848764
1227	CG4050	other	FBgn0020312	3	8	30	34	5	7	18	4	0	8	13	16	8	23	61	54	31	115	3565	0.307848764
1228	Rpt6	other	FBgn0020369	1	0	10	7	1	0	14	15	0	0	5	9	2	0	29	31	2	60	120	0.307848764
1229	TppII	other	FBgn0020370	7	7	46	45	18	6	60	24	10	3	18	20	35	16	124	89	51	213	10863	0.307848764
1230	TM4SF	other	FBgn0020372	0	1	2	9	0	0	4	1	0	0	3	3	0	1	9	13	1	22	22	0.307848764
1231	Sp1	other	FBgn0020378	2	2	20	24	0	1	20	19	0	0	2	8	2	3	42	51	5	93	465	0.307848764
1232	Dredd	other	FBgn0020381	32.5	2	19.5	2	9	8	20	11	0	4	0	8	41.5	14	39.5	21	55.5	60.5	3357.75	0.307848764
1233	pug	other	FBgn0020385	7	5	36	17	6	4	23	4	4	0	11	4	17	9	70	25	26	95	2470	0.307848764
1234	Pdk1	other	FBgn0020386	10	1	27	6	1	2	20	1	0	2	9	10	11	5	56	17	16	73	1168	0.307848764
1235	Gcn5	other	FBgn0020388	5	2	17	27	5	1	33	7	0	2	25	13	10	5	75	47	15	122	1830	0.307848764
1236	Papss	other	FBgn0020389	0	2	18	4	0	2	24	3	1	2	11	15	1	6	53	22	7	75	525	0.307848764
1237	Nrk	other	FBgn0020391	3	6	17	25	3	4	20	17	2	3	12	29	8	13	49	71	21	120	2520	0.307848764
1238	Nmt	other	FBgn0020392	0	2	11	18	2	2	15	7	4	0	12	1	6	4	38	26	10	64	640	0.307848764
1239	asun	other	FBgn0020407	9	4	17	26	4	6.5	30	5.5	1	0	20	2	14	10.5	67	33.5	24.5	100.5	2462.25	0.307848764
1240	JIL-1	other	FBgn0020412	25	4	39	23	5	3	39	13	2	5	16	19	32	12	94	55	44	149	6556	0.307848764
1241	Idgf3	other	FBgn0020414	3	5	13	14	7.5	1	8.5	5	0	0	1	3	10.5	6	22.5	22	16.5	44.5	734.25	0.307848764
1242	Idgf2	other	FBgn0020415	0	1	10	23	1	2	10	10	3	1	5	1	4	4	25	34	8	59	472	0.307848764
1243	Idgf1	other	FBgn0020416	6	6	14	33	6	3	12	3	1	0	2	1	13	9	28	37	22	65	1430	0.307848764
1244	GluRIIB	other	FBgn0020429	8	5	22	67	5	5	31	11	2	0	3	17	15	10	56	95	25	151	3775	0.307848764
1245	Fak	other	FBgn0020440	2.5	15.5	23.5	46.5	3	6	38	10	2	5	15	11	7.5	26.5	76.5	67.5	34	144	4896	0.307848764
1246	eRF3	other	FBgn0020443	1	1	9	10	2	1	11	2	1	0	12	2	4	2	32	14	6	46	276	0.307848764
1247	E23	other	FBgn0020445	3	17	9	45	3	4	22	10	0	1	9	9	6	22	40	64	28	104	2912	0.307848764
1248	Dad	other	FBgn0020493	11	5	11	7	8	1	10	7	2	1	2	0	21	7	23	14	28	37	1036	0.307848764
1249	CtBP	other	FBgn0020496	1	0	8	5	0	0	5	4	0	0	6	1	1	0	19	10	1	29	29	0.307848764
1250	emb	other	FBgn0020497	2	1	19	18	2	0	35	7	1	0	11	11	5	1	65	36	6	101	606	0.307848764
1251	CLIP-190	other	FBgn0020503	24	30	34	36	5	36	35	50	0	0	1	0	29	66	70	86	95	156	14820	0.307848764
1252	Amyrel	other	FBgn0020506	1	8	12	32	6.5	1	22.5	1	1	2	1	5	8.5	11	35.5	38	19.5	73.5	1433.25	0.307848764
1253	Ag5r2	other	FBgn0020508	7	4	12	10	1	0	16	1	0	0	5	5	8	4	33	16	12	49	588	0.307848764
1254	Acp62F	other	FBgn0020509	3	0	1	4	1	2	6	1	1	2	1	0	5	4	8	5	9	13	117	0.307848764
1255	Acp62F	other	FBgn0020509	3	0	1	4	1	2	6	1	1	2	1	0	5	4	8	5	9	13	117	0.307848764
1256	Acp62F	other	FBgn0020509	3	0	1	4	1	2	6	1	1	2	1	0	5	4	8	5	9	13	117	0.307848764
1257	Abi	other	FBgn0020510	0	1	13	17	0	0	18	2	0	0	9	5	0	1	40	24	1	64	64	0.307848764
1258	ade5	other	FBgn0020513	6	0	32	19	0	2	13	19	0	0	9	6	6	2	54	44	8	98	784	0.307848764
1259	pio	other	FBgn0020521	3	2	18	11	3	1	12	7	0	3	7	5	6	6	37	23	12	60	720	0.307848764
1260	kraken	other	FBgn0020545	2	3	11	12	1	2	15	6	1	0	3	1	4	5	29	19	9	48	432	0.307848764
1261	SA	other	FBgn0020616	3	3	45	22	6	0	42	30	0	0	26	4	9	3	113	56	12	169	2028	0.307848764
1262	Rx	other	FBgn0020617	28	56	3	9	2	4	17	4	0	5	8	18	30	65	28	31	95	59	5605	0.307848764
1263	Rack1	other	FBgn0020618	1	2	5	9	0	0	3	3	0	0	0	0	1	2	8	12	3	20	60	0.307848764
1264	RN-tre	other	FBgn0020620	1	0	7	7	0	0	14	1	0	0	8	7	1	0	29	15	1	44	44	0.307848764
1265	Pkn	other	FBgn0020621	7	4	42	23	5	2	24	24	0	3	7	38	12	9	73	85	21	158	3318	0.307848764
1266	Pi3K21B	other	FBgn0020622	4	3	15	3	3	2	8	0	2	3.5	9	10.5	9	8.5	32	13.5	17.5	45.5	796.25	0.307848764
1267	Osbp	other	FBgn0020626	3	0	18	22	8.333333333	0	24.66666667	3	1	0	10	1	12.33333333	0	52.66666667	26	12.33333333	78.66666667	970.222222	0.307848764
1268	Mcm7	other	FBgn0020633	1	0	17	57	1	0	25	4	2	2	7	19	4	2	49	80	6	129	774	0.307848764
1269	Lcp65Ad	other	FBgn0020641	1	1	6	4	0	0	5	0	0	2	0	0	1	3	11	4	4	15	60	0.307848764
1270	Lcp65Aa	other	FBgn0020645	4	2	3	0	0	1	1	0	0	0	2	1	4	3	6	1	7	7	49	0.307848764
1271	KrT95D	other	FBgn0020647	9.5	7	18.5	46	1	0	23	5	0	3	8	6	10.5	10	49.5	57	20.5	106.5	2183.25	0.307848764
1272	ArfGAP1	other	FBgn0020655	2	6	14	16	5	4	21	8	0	1	7	2	7	11	42	26	18	68	1224	0.307848764
1273	Atet	other	FBgn0020762	1	8	24	43	5	0	38	11	1	0	8	4	7	8	70	58	15	128	1920	0.307848764
1274	Alas	other	FBgn0020764	1	1	23	16	0	4	10	3	0	0	7	2	1	5	40	21	6	61	366	0.307848764
1275	Acp65Aa	other	FBgn0020765	2	1	6	1	0	0	4	1	0	1	1	0	2	2	11	2	4	13	52	0.307848764
1276	Spred	other	FBgn0020767	0	0	3	12	3	1	13	4	1	0	3	5	4	1	19	21	5	40	200	0.307848764
1277	CG7179	other	FBgn0020880	6	12	20	43	2	8	23	15	0	6	5	6	8	26	48	64	34	112	3808	0.307848764
1278	Su(z)12	other	FBgn0020887	0	2	1	1	4	4	10	8	0	8	11	21	4	14	22	30	18	52	936	0.307848764
1279	Scp2	other	FBgn0020907	2	0	3	1	0	0	3	0	0	0	4	0	2	0	10	1	2	11	22	0.307848764
1280	Rtc1	other	FBgn0020909	3	1	19	10	2	1	16	19	1	2	13	7	6	4	48	36	10	84	840	0.307848764
1281	RpL3	other	FBgn0020910	10.5	0	3.5	5	0	1	4	1	0	0	2	1	10.5	1	9.5	7	11.5	16.5	189.75	0.307848764
1282	Ptx1	other	FBgn0020912	2	0	11	13	1	0	8	2	0	1	2	3	3	1	21	18	4	39	156	0.307848764
1283	Dgkepsilon	other	FBgn0020930	1	5	17	14	4.5	1	20.5	9	0	1	3	9	5.5	7	40.5	32	12.5	72.5	906.25	0.307848764
1284	C901	other	FBgn0021742	11	6	17	14	2	12	12	20	0	4	5	5	13	22	34	39	35	73	2555	0.307848764
1285	SerRS-m	other	FBgn0021750	4.5	4	15.5	7	2	1	16	2	0	5	5	1	6.5	10	36.5	10	16.5	46.5	767.25	0.307848764
1286	chb	other	FBgn0021760	0	1	26	6	4	1	49	8	4	2	30	14	8	4	105	28	12	133	1596	0.307848764
1287	Nup154	other	FBgn0021761	18	9	35	31	5	6	59	12	0	2	9	12	23	17	103	55	40	158	6320	0.307848764
1288	sdk	other	FBgn0021764	70.33333333	38	11.66666667	5	5	7	46	41	5	3	33	45	80.33333333	48	90.66666667	91	128.3333333	181.6666667	23313.88889	0.307848764
1289	scu	other	FBgn0021765	0	0	7	2	0	0	8	15	0	1	4	3	0	1	19	20	1	39	39	0.307848764
1290	org-1	other	FBgn0021767	7	12	27	32	3	1	25	13	2	7	6	10	12	20	58	55	32	113	3616	0.307848764
1291	Tapdelta	other	FBgn0021795	0	1	3	6	1	1	3	0	1	0	0	1	2	2	6	7	4	13	52	0.307848764
1292	Tor	other	FBgn0021796	16	6	101	44	6	0	100	49	1	0	7	5	23	6	208	98	29	306	8874	0.307848764
1293	Reph	other	FBgn0021800	1	4	4	0	2	5	9	2	0	1	2	0	3	10	15	2	13	17	221	0.307848764
1294	DCTN2-p50	other	FBgn0021825	3	0	19	2	1	1	16	2	2	1	4	9	6	2	39	13	8	52	416	0.307848764
1295	l(2)k14710	other	FBgn0021847	2	3	38	4	2.5	1	42.5	4	0	3	3	30	4.5	7	83.5	38	11.5	121.5	1397.25	0.307848764
1296	l(2)k14505	other	FBgn0021856	3	2	7	2	1	3	16	2	0	0	3	1	4	5	26	5	9	31	279	0.307848764
1297	Nle	other	FBgn0021874	3	2	12	12	2	1	15	3	0	1	4	2	5	4	31	17	9	48	432	0.307848764
1298	ytr	other	FBgn0021895	0	2	0	1	0	1	0	2	0	0	1	0	0	3	1	3	3	4	12	0.307848764
1299	RFeSP	other	FBgn0021906	0	1	1	17	1	0	3	0	1	0	1	1	2	1	5	18	3	23	69	0.307848764
1300	Coprox	other	FBgn0021944	2	1	8	6	1	1	10	6	0	0	7	1	3	2	25	13	5	38	190	0.307848764
1301	ND-PDSW	other	FBgn0021967	0	0	2	7	1	0	4	1	0	0	3	1	1	0	9	9	1	18	18	0.307848764
1302	l(2)k09913	other	FBgn0021979	3	2	9	5	2	0	10	6	0	0	3	3	5	2	22	14	7	36	252	0.307848764
1303	Rs1	other	FBgn0021995	3	2	38	3	1	0	39	4	1	5	9	25	5	7	86	32	12	118	1416	0.307848764
1304	eIF3h	other	FBgn0022023	0	1	10	7	0	0	13	4	0	1	3	0	0	2	26	11	2	37	74	0.307848764
1305	Vps25	other	FBgn0022027	2	3	6	2	3.666666667	0	7.333333333	0	0	1	0	1	5.666666667	4	13.33333333	3	9.666666667	16.33333333	157.8888889	0.307848764
1306	l(2)k01209	other	FBgn0022029	23.5	2	24.5	10	0	1	12	5	0	0	0	3	23.5	3	36.5	18	26.5	54.5	1444.25	0.307848764
1307	Nnp-1	other	FBgn0022069	14.5	5	22.5	13	2	0	17	0	4	0	4	3	20.5	5	43.5	16	25.5	59.5	1517.25	0.307848764
1308	Vha36-1	other	FBgn0022097	0	0	7	0	1	0	7	0	0	0	5	3	1	0	19	3	1	22	22	0.307848764
1309	l(2)k05819	other	FBgn0022153	9	18	40	85	11	7	68	16	3	0	24	2	23	25	132	103	48	235	11280	0.307848764
1310	Gpo-1	other	FBgn0022160	0	2	19	31	2	2	16	4	0	0	12	11	2	4	47	46	6	93	558	0.307848764
1311	Cse1	other	FBgn0022213	5	4	43	18	1	1	30	9	3	0	13	2	9	5	86	29	14	115	1610	0.307848764
1312	lolal	other	FBgn0022238	0	0	2	1	1	0	3	0	0	0	1	0	1	0	6	1	1	7	7	0.307848764
1313	l(2)09851	other	FBgn0022288	4	3	18	5	1	0	23	0	1	0	7	2	6	3	48	7	9	55	495	0.307848764
1314	dnk	other	FBgn0022338	2	1	4	7	0	4	13	4	0	0	2	0	2	5	19	11	7	30	210	0.307848764
1315	CG10340	other	FBgn0022344	1	8.5	8	4.5	1	0	8	2	0	0	3	1	2	8.5	19	7.5	10.5	26.5	278.25	0.307848764
1316	CG1910	other	FBgn0022349	22	11	13	6	4	3	17	4	0	0	2	1	26	14	32	11	40	43	1720	0.307848764
1317	Tsf1	other	FBgn0022355	5	4	21	8	5	3	41	21	1	6	9	21	11	13	71	50	24	121	2904	0.307848764
1318	Pka-R2	other	FBgn0022382	0	0	4	4	1	0	3	1	4	4	2	1	5	4	9	6	9	15	135	0.307848764
1319	D19B	other	FBgn0022699	4	2	22	25	9	0	43	7	0	0	9	13	13	2	74	45	15	119	1785	0.307848764
1320	Cht2	other	FBgn0022702	4	4	19	6	3	2	25	4	0	3	3	9	7	9	47	19	16	66	1056	0.307848764
1321	Adk1	other	FBgn0022709	1	0	1	2	4	1	11	1	0	0	5	7	5	1	17	10	6	27	162	0.307848764
1322	HLH54F	other	FBgn0022740	5	2	5	9	1	2	3	3	1	0	1	0	7	4	9	12	11	21	231	0.307848764
1323	Sin3A	other	FBgn0022764	41	11	59	25	10	5	87	27	2	0	23	1	53	16	169	53	69	222	15318	0.307848764
1324	Pp2C1	other	FBgn0022768	24	21	39	39	10	17	40	51	3	10	15	11	37	48	94	101	85	195	16575	0.307848764
1325	Peritrophin-A	other	FBgn0022770	1	0	8	1	0	2	8	5	0	1	3	2	1	3	19	8	4	27	108	0.307848764
1326	Oat	other	FBgn0022774	6	3	15	4	1.5	1	15.5	11	0	2	1	10	7.5	6	31.5	25	13.5	56.5	762.75	0.307848764
1327	Hira	other	FBgn0022786	14	7	22	41	3	6	25	48	2	5	12	13	19	18	59	102	37	161	5957	0.307848764
1328	Hel89B	other	FBgn0022787	13	13	78	55	6	7	89	29	4	2	29	8	23	22	196	92	45	288	12960	0.307848764
1329	Cad96Ca	other	FBgn0022800	4	13	17	22	2	1	17	7	1	3	1	6	7	17	35	35	24	70	1680	0.307848764
1330	D19A	other	FBgn0022935	2	7	23	21	2	2	42	7	2	1	14	12	6	10	79	40	16	119	1904	0.307848764
1331	CycH	other	FBgn0022936	1	1	6	1	0	1	12	9	1	1	6	7	2	3	24	17	5	41	205	0.307848764
1332	yps	other	FBgn0022959	6	1	6	8	0	2	6	0	1.333333333	2	1.666666667	3	7.333333333	5	13.66666667	11	12.33333333	24.66666667	304.2222223	0.307848764
1333	vimar	other	FBgn0022960	1	2	22	4	4	1	15	4	2	2	10	9	7	5	47	17	12	64	768	0.307848764
1334	rpk	other	FBgn0022981	3	5	24	4	3	0	20	4	0	1	5	9	6	6	49	17	12	66	792	0.307848764
1335	qkr58E-2	other	FBgn0022985	1	0	6	13	2	0	7	2	0	2	8	4	3	2	21	19	5	40	200	0.307848764
1336	qkr58E-1	other	FBgn0022986	0	2	1	15	0	0	13	7	1	0	4	5	1	2	18	27	3	45	135	0.307848764
1337	qkr54B	other	FBgn0022987	1	5	12	12	5	1	10	4	1	2	1	1	7	8	23	17	15	40	600	0.307848764
1338	melt	other	FBgn0023001	1	5	30	55	3	2	35	19	2	0	16	33	6	7	81	107	13	188	2444	0.307848764
1339	CRMP	other	FBgn0023023	0	0	9	0	1	0	11	5	0	1	8	11	1	1	28	16	2	44	88	0.307848764
1340	Clk	other	FBgn0023076	6	8	22	52	6	8	34	24	1	4	8	11	13	20	64	87	33	151	4983	0.307848764
1341	gek	other	FBgn0023081	1	8	32	56	5	2	56	12	0	2	15	22	6	12	103	90	18	193	3474	0.307848764
1342	dtr	other	FBgn0023090	61.5	19	37.5	8	31.5	26	19.5	11	0	10	4	5	93	55	61	24	148	85	12580	0.307848764
1343	dimm	other	FBgn0023091	8	0	12	2	3	0	9	5	0	1	5	2	11	1	26	9	12	35	420	0.307848764
1344	cyc	other	FBgn0023094	1	2	12	1	2	0	15	6	4	1	16	8	7	3	43	15	10	58	580	0.307848764
1345	btv	other	FBgn0023096	9	17	84	19	18	34	184	69	2	14	36	14	29	65	304	102	94	406	38164	0.307848764
1346	bon	other	FBgn0023097	1	4	34	36	3	1	34	7	1	1	13	10	5	6	81	53	11	134	1474	0.307848764
1347	aay	other	FBgn0023129	1	1	4	9	3	0	11	2	1	1	1	1	5	2	16	12	7	28	196	0.307848764
1348	a6	other	FBgn0023130	11	2	11	3	2	8	13	11	0	2	4	6	13	12	28	20	25	48	1200	0.307848764
1349	Uba1	other	FBgn0023143	5	7	44	7	2	1	35	12	2	2	13	2	9	10	92	21	19	113	2147	0.307848764
1350	SmD3	other	FBgn0023167	0	1	5	1	1	0	4	1	0	0	0	1	1	1	9	3	2	12	24	0.307848764
1351	AMPKalpha	other	FBgn0023169	0	2	22	7	2	1	16	6	1	0	10	4	3	3	48	17	6	65	390	0.307848764
1352	RhoGEF2	other	FBgn0023172	22	15	81	29	8	11	75	25	2	8	12	33	32	34	168	87	66	255	16830	0.307848764
1353	Prosbeta2	other	FBgn0023174	2	0	6	5	0	0	9	9	1	0	2	1	3	0	17	15	3	32	96	0.307848764
1354	Pp4-19C	other	FBgn0023177	1.333333333	0	11.66666667	2	1	0	16	10	0	1	7	2	2.333333333	1	34.66666667	14	3.333333333	48.66666667	162.2222222	0.307848764
1355	Pdf	other	FBgn0023178	1	3	2	6	1	0	2	0	0	1	0	0	2	4	4	6	6	10	60	0.307848764
1356	amon	other	FBgn0023179	2	4	9	17	0	1	17	4	0	0	6	3	2	5	32	24	7	56	392	0.307848764
1357	Orc6	other	FBgn0023180	5	3	11	0	2.5	1	7.5	0	0	5	0	5	7.5	9	18.5	5	16.5	23.5	387.75	0.307848764
1358	Orc4	other	FBgn0023181	14	2	22	2	1	2	19	1	1	7	5	31	16	11	46	34	27	80	2160	0.307848764
1359	edl	other	FBgn0023214	3	1	10	8	2	0	9	1	0	0	4	1	5	1	23	10	6	33	198	0.307848764
1360	Parg	other	FBgn0023216	16	10.5	32	21.5	7	5	23	9	4	3	12	8	27	18.5	67	38.5	45.5	105.5	4800.25	0.307848764
1361	Dap160	other	FBgn0023388	13.5	5	35.5	6	1.5	6	34.5	18	2	2	14	12	17	13	84	36	30	120	3600	0.307848764
1362	B4	other	FBgn0023407	20	5	34	27	4	3	31	2	2	6	4	3	26	14	69	32	40	101	4040	0.307848764
1363	Acp32CD	other	FBgn0023415	3	0	4	6	2	0	2	3	0	0	0	0	5	0	6	9	5	15	75	0.307848764
1364	Ac3	other	FBgn0023416	15.5	5	35.5	2	4	5	30	15	1	0	7	12	20.5	10	72.5	29	30.5	101.5	3095.75	0.307848764
1365	fus	other	FBgn0023441	6	9	25	20	5	3	28	1	4.333333333	2	12.66666667	22	15.33333333	14	65.66666667	43	29.33333333	108.6666667	3187.555555	0.307848764
1366	Taldo	other	FBgn0023477	0	0	8	15	2	0	11	3	0	0	9	1	2	0	28	19	2	47	94	0.307848764
1367	teq	other	FBgn0023479	46.33333333	87.5	101.6666667	147.5	39	21	54	31	3	19.5	9	46.5	88.33333333	128	164.6666667	225	216.3333333	389.6666667	84297.88889	0.307848764
1368	Pph13	other	FBgn0023489	4	5	8	14	1	0	19	7	0	2	1	2	5	7	28	23	12	51	612	0.307848764
1369	Lip3	other	FBgn0023495	2	4	15	9	2	0	15	1	2	0	7	1	6	4	37	11	10	48	480	0.307848764
1370	Es2	other	FBgn0023506	3	6	9	22	3	2	14	22	0	3	9	9	6	11	32	53	17	85	1445	0.307848764
1371	D2hgdh	other	FBgn0023507	1	4	30	2	1	4	22	29	1	3	9	7	3	11	61	38	14	99	1386	0.307848764
1372	mip130	other	FBgn0023509	17	8.75	29	10.25	3	5	29	34	0	5	7	16	20	18.75	65	60.25	38.75	125.25	4853.4375	0.307848764
1373	Rbcn-3B	other	FBgn0023510	1	3	49	10	5	3	77	65	1	2	34	35	7	8	160	110	15	270	4050	0.307848764
1374	Edem1	other	FBgn0023511	16	14	37	4	11.33333333	7	43.66666667	44	0	9	15	22	27.33333333	30	95.66666667	70	57.33333333	165.6666667	9498.222222	0.307848764
1375	CG14803	other	FBgn0023513	19	4	33	7	19	13	59	18	3	19.5	22	11.5	41	36.5	114	36.5	77.5	150.5	11663.75	0.307848764
1376	CG14805	other	FBgn0023514	13	2	24	6	2	18	20	14	0	8	9	4	15	28	53	24	43	77	3311	0.307848764
1377	CG14814	other	FBgn0023515	19.5	6	28.5	14	16.33333333	21	48.66666667	11	0	21.5	5	25.5	35.83333333	48.5	82.16666667	50.5	84.33333333	132.6666667	11188.22222	0.307848764
1378	Pgam5	other	FBgn0023517	1	0	11	2	1	0	15	2	0	0	3	3	2	0	29	7	2	36	72	0.307848764
1379	trr	other	FBgn0023518	15	4	43	19	21.5	25	67.5	91	0	14	11	41	36.5	43	121.5	151	79.5	272.5	21663.75	0.307848764
1380	CG3857	other	FBgn0023520	9	1	18	3	4	7	15	25	2	9	7	8	15	17	40	36	32	76	2432	0.307848764
1381	CG3587	other	FBgn0023521	2	2	13	2	2	3	15	23	2	1	6	11	6	6	34	36	12	70	840	0.307848764
1382	CG11596	other	FBgn0023522	4	1	11	1	2	5	21	20	0	2	5	7	6	8	37	28	14	65	910	0.307848764
1383	CG3078	other	FBgn0023524	6	3	18	19	0	5	19	47	0	5	9	9	6	13	46	75	19	121	2299	0.307848764
1384	CG2924	other	FBgn0023528	2	1	5	3	0	0	12	5	0	0	13	2	2	1	30	10	3	40	120	0.307848764
1385	CG2918	other	FBgn0023529	5	4	27	9	10.5	12	51.5	50	5	4	18	18	20.5	20	96.5	77	40.5	173.5	7026.75	0.307848764
1386	CG3740	other	FBgn0023530	2	0	4	3	1	0	1	9	0	2	1	2	3	2	6	14	5	20	100	0.307848764
1387	arg	other	FBgn0023535	1	2	5	1	0	2	11	18	0	0	0	2	1	4	16	21	5	37	185	0.307848764
1388	CG3156	other	FBgn0023536	5	3	27	4	16.5	3	17.5	33	1	1	12	12	22.5	7	56.5	49	29.5	105.5	3112.25	0.307848764
1389	CG17896	other	FBgn0023537	0	1	12	7	2	1	12	23	3	0	14	13	5	2	38	43	7	81	567	0.307848764
1390	CG3630	other	FBgn0023540	3	4	9	5	1	6	12	5	2	3	6	5	6	13	27	15	19	42	798	0.307848764
1391	Cyp4d14	other	FBgn0023541	24.5	5	13.5	6	11	9	23	28	2	2	7	2	37.5	16	43.5	36	53.5	79.5	4253.25	0.307848764
1392	Nmd3	other	FBgn0023542	5	2	20	4	2	2	15	34	1	0	16	2	8	4	51	40	12	91	1092	0.307848764
1393	PIG-K	other	FBgn0023545	1	0	10	4	0	2	6	24	0	1	9	2	1	3	25	30	4	55	220	0.307848764
1394	Mct1	other	FBgn0023549	1	2	4	5	11.5	3	18.5	41	1	2	14	3	13.5	7	36.5	49	20.5	85.5	1752.75	0.307848764
1395	Ac78C	other	FBgn0024150	7	12	53	19	4	1	42	20	1	7	16	49	12	20	111	88	32	199	6368	0.307848764
1396	zpg	other	FBgn0024177	3	0	12	21	2	0	16	7	1	1	9	13	6	1	37	41	7	78	546	0.307848764
1397	wit	other	FBgn0024179	8	9	22	47	0	4	31	20	4.5	6	18.5	32	12.5	19	71.5	99	31.5	170.5	5370.75	0.307848764
1398	waw	other	FBgn0024182	10.5	6	30.5	6	9	5	35	38	0	5	4	14	19.5	16	69.5	58	35.5	127.5	4526.25	0.307848764
1399	syd	other	FBgn0024187	2	7	11	56	1	4	41	31	3	6	22	16	6	17	74	103	23	177	4071	0.307848764
1400	sns	other	FBgn0024189	3	10	39	23	23	5	35	13	2	5	5	12	28	20	79	48	48	127	6096	0.307848764
1401	sip1	other	FBgn0024191	5	12	31	14	5	4	32	1	2	6	6	14	12	22	69	29	34	98	3332	0.307848764
1402	rasp	other	FBgn0024194	8	5	16	6	5	7	22	5	1	10	9	7	14	22	47	18	36	65	2340	0.307848764
1403	robl	other	FBgn0024196	0	1	1	1	0	0	8	1	0	0	4	0	0	1	13	2	1	15	15	0.307848764
1404	IKKbeta	other	FBgn0024222	44	10	24	9	23	5	22	1	0	1	2	2	67	16	48	12	83	60	4980	0.307848764
1405	aurB	other	FBgn0024227	0	1	14	15	2	0	14	2	0	0	1	11	2	1	29	28	3	57	171	0.307848764
1406	Hs2st	other	FBgn0024230	1	4	7	6	1	0	12	5	0	0	0	0	2	4	19	11	6	30	180	0.307848764
1407	gprs	other	FBgn0024232	1	0	15	14	0	0	8	0	0	0	15	8	1	0	38	22	1	60	60	0.307848764
1408	gbb	other	FBgn0024234	0	7	11	10	5	1	8	4	1	1	8	1	6	9	27	15	15	42	630	0.307848764
1409	foi	other	FBgn0024236	10	7	23	21	7	4	17	11	7	3	10	7	24	14	50	39	38	89	3382	0.307848764
1410	Fim	other	FBgn0024238	0	0	18	17	0	1	18	23	0	0	13	8	0	1	49	48	1	97	97	0.307848764
1411	dnt	other	FBgn0024245	1	5	20	15	2	1	13	13	0	1	6	1	3	7	39	29	10	68	680	0.307848764
1412	chico	other	FBgn0024248	9	11	17	23	5	2	33	2	0	0	0	0	14	13	50	25	27	75	2025	0.307848764
1413	cato	other	FBgn0024249	0	3	4	10	0	3	3	0	0	1	0	3	0	7	7	13	7	20	140	0.307848764
1414	brk	other	FBgn0024250	3	7	9	19	4	3	18	5	0	10	0	11	7	20	27	35	27	62	1674	0.307848764
1415	bbx	other	FBgn0024251	15	6.5	12	14.5	4.5	12	10.5	43	0	3	10	4	19.5	21.5	32.5	61.5	41	94	3854	0.307848764
1416	WASp	other	FBgn0024273	0	4	13	23	4	0	10	1	1	0	3	3	5	4	26	27	9	53	477	0.307848764
1417	Srp54	other	FBgn0024285	2	0	16	16	0	2	7	13	0	0	8	2	2	2	31	31	4	62	248	0.307848764
1418	Sox100B	other	FBgn0024288	13	16	17	8	6	0	14	2	2	5	3	11	21	21	34	21	42	55	2310	0.307848764
1419	Sirt1	other	FBgn0024291	15	5	22	4	5	1	21	27	1	2	9	3	21	8	52	34	29	86	2494	0.307848764
1420	Spn43Ab	other	FBgn0024293	2	6	16	7	1	3	7	4	0	2	0	11	3	11	23	22	14	45	630	0.307848764
1421	Spn43Aa	other	FBgn0024294	7	0	22	3	1	2	10	0	1	0	3	12	9	2	35	15	11	50	550	0.307848764
1422	Plap	other	FBgn0024314	20	4	27	7	9	4	38	7	1	1	3	8	30	9	68	22	39	90	3510	0.307848764
1423	Picot	other	FBgn0024315	1	1	6	39	4	0	12	6	0	0	3	5	5	1	21	50	6	71	426	0.307848764
1424	Nach	other	FBgn0024319	8.5	11	25.5	31	5	8	18	7	0	1	1	4	13.5	20	44.5	42	33.5	86.5	2897.75	0.307848764
1425	NK7.1	other	FBgn0024321	7.5	13	15.5	15	10	4	19	4	2	1	1	7	19.5	18	35.5	26	37.5	61.5	2306.25	0.307848764
1426	Mkk4	other	FBgn0024326	0	3	19	2	0	0	12	0	0	0	12	0	0	3	43	2	3	45	135	0.307848764
1427	Mekk1	other	FBgn0024329	9.333333333	5	42.66666667	46	7	0	50	1	1	2	48	2	17.33333333	7	140.6666667	49	24.33333333	189.6666667	4615.222222	0.307848764
1428	Hop	other	FBgn0024352	2	2	11	5	1	1	12	3	0	1	6	15	3	4	29	23	7	52	364	0.307848764
1429	Tsp2A	other	FBgn0024361	1	0	8	6	3	0	6	6	0	1	10	3	4	1	24	15	5	39	195	0.307848764
1430	CG11412	other	FBgn0024362	8	3	12	4	3	4	10	3	0	0	0	3	11	7	22	10	18	32	576	0.307848764
1431	CG11417	other	FBgn0024364	7	4	28	5	10	8	38	10	2	8	4	8	19	20	70	23	39	93	3627	0.307848764
1432	CG11409	other	FBgn0024366	6	8	20	24	6	20	30	50	1	11	13	20	13	39	63	94	52	157	8164	0.307848764
1433	E2f2	other	FBgn0024371	4	2	12	2	3	1	11	2	1	0	2	3	8	3	25	7	11	32	352	0.307848764
1434	Bin1	other	FBgn0024491	2	1	13	3	0	0	10	1	0	0	4	1	2	1	27	5	3	32	96	0.307848764
1435	Sec13	other	FBgn0024509	2	2	16	13	0	0	5	3	0	2	2	5	2	4	23	21	6	44	264	0.307848764
1436	dlt	other	FBgn0024510	49.5	19	51.5	23	23.5	10	57.5	15	0	10	5	22	73	39	114	60	112	174	19488	0.307848764
1437	Neos	other	FBgn0024542	2	1	15	3	5	0	11	6	2	2	3	4	9	3	29	13	12	42	504	0.307848764
1438	flfl	other	FBgn0024555	2	3	21	4	2	0	33	5	0	0	9	0	4	3	63	9	7	72	504	0.307848764
1439	mEFTu1	other	FBgn0024556	1	0	13	17	1	0	7	14	0	1	7	5	2	1	27	36	3	63	189	0.307848764
1440	Dph5	other	FBgn0024558	1	1	6	9	0	0	7	0	0	0	6	3	1	1	19	12	2	31	62	0.307848764
1441	fws	other	FBgn0024689	6	11	29	5	5	5	37	13	0	2	9	1	11	18	75	19	29	94	2726	0.307848764
1442	Cpsf160	other	FBgn0024698	4	6	60	34	7	0	58	10	1	0	20	12	12	6	138	56	18	194	3492	0.307848764
1443	Slip1	other	FBgn0024728	23	9	22	1	4	3	6	0	2	3	6	1	29	15	34	2	44	36	1584	0.307848764
1444	Drep1	other	FBgn0024732	0	2	9	10	0	2	10	4	0	1	2	3	0	5	21	17	5	38	190	0.307848764
1445	RpL10	other	FBgn0024733	1.5	1	6.5	0	0	0	8	0	0	0	0	1	1.5	1	14.5	1	2.5	15.5	38.75	0.307848764
1446	PRL-1	other	FBgn0024734	0	1	3	3	2	1	3	1	0	0	1	0	2	2	7	4	4	11	44	0.307848764
1447	Lip2	other	FBgn0024740	5	3	7	17	3	3	12	2	0	1	1	2	8	7	20	21	15	41	615	0.307848764
1448	Dbp80	other	FBgn0024804	18.5	3	3.5	0	3	0	7	0	2	0	0	2	23.5	3	10.5	2	26.5	12.5	331.25	0.307848764
1449	DIP2	other	FBgn0024806	3	6	65	4	1	2	74	24	1	0	27	7	5	8	166	35	13	201	2613	0.307848764
1450	Crk	other	FBgn0024811	3	0	3	0	0	0	5	0	0	0	1	2	3	0	9	2	3	11	33	0.307848764
1451	Clc	other	FBgn0024814	1	0	7	1	0	1	5	0	0	0	1	3	1	1	13	4	2	17	34	0.307848764
1452	AP-1mu	other	FBgn0024833	0	1	20	5	0	0	12	1	0	0	5	7	0	1	37	13	1	50	50	0.307848764
1453	stan	other	FBgn0024836	7	18	126	173	7	2	167	14	3	6	56	58	17	26	349	245	43	594	25542	0.307848764
1454	Pcd	other	FBgn0024841	3	3	3	8	0	0	0	1	0	1	0	0	3	4	3	9	7	12	84	0.307848764
1455	p38b	other	FBgn0024846	1	0	17	2	1	0	20	6	1	0	5	2	3	0	42	10	3	52	156	0.307848764
1456	kin17	other	FBgn0024887	3	7	12	2	1.333333333	2	8.666666667	4	3	0	7	6	7.333333333	9	27.66666667	12	16.33333333	39.66666667	647.8888889	0.307848764
1457	Kap-alpha1	other	FBgn0024889	9	0	19	0	6	4	19	6	0	1	8	11	15	5	46	17	20	63	1260	0.307848764
1458	b6	other	FBgn0024897	3.333333333	0	18.66666667	8	2	6	15	27	0	5	6	9	5.333333333	11	39.66666667	44	16.33333333	83.66666667	1366.555556	0.307848764
1459	Taf7	other	FBgn0024909	2	3	18	4	2	0	11	1	1	0	4	4	5	3	33	9	8	42	336	0.307848764
1460	agt	other	FBgn0024912	9	3	8	1	0	1	2	0	0	0	0	4	9	4	10	5	13	15	195	0.307848764
1461	Trn	other	FBgn0024921	1	2	19	18	0	1	45	9	1	0	21	11	2	3	85	38	5	123	615	0.307848764
1462	RSG7	other	FBgn0024941	0	1	9	17	2	3	15	11	1	2	5	7	3	6	29	35	9	64	576	0.307848764
1463	PIP82	other	FBgn0024943	18	48	40	53	4	32	38	54	0	14	1	17	22	94	79	124	116	203	23548	0.307848764
1464	Oamb	other	FBgn0024944	7	4	28	40	1	1	13	6	0	1	1	16	8	6	42	62	14	104	1456	0.307848764
1465	NitFhit	other	FBgn0024945	4	2	18	1	4	2	14	5	2.333333333	0	15.66666667	12	10.33333333	4	47.66666667	18	14.33333333	65.66666667	941.2222221	0.307848764
1466	NTPase	other	FBgn0024947	1	0	5	17	1	1	16	6	1	0	13	2	3	1	34	25	4	59	236	0.307848764
1467	Mat1	other	FBgn0024956	1	0	10	3	2	1	11	2	0	1	9	5	3	2	30	10	5	40	200	0.307848764
1468	Irp-1A	other	FBgn0024958	4	6	27	38	1	2	32	11	1	3	3	20	6	11	62	69	17	131	2227	0.307848764
1469	GluClalpha	other	FBgn0024963	0	1	8	5	0	0	10	2	0	0	4	0	0	1	22	7	1	29	29	0.307848764
1470	Syx4	other	FBgn0024980	0	3	11	0	1	2	6	5	0	2	0	9	1	7	17	14	8	31	248	0.307848764
1471	CG4293	other	FBgn0024983	8	0	15	1	2	4.5	22	36.5	0	3	9	8	10	7.5	46	45.5	17.5	91.5	1601.25	0.307848764
1472	CG3719	other	FBgn0024986	1	0	9	0	1	0	2	3	0	3	0	0	2	3	11	3	5	14	70	0.307848764
1473	ssx	other	FBgn0024987	3	0	7	0	3	1	19	10	0	1	4	0	6	2	30	10	8	40	320	0.307848764
1474	CG3777	other	FBgn0024989	13	3	21	4	5	23	19	44	0	12	2	25	18	38	42	73	56	115	6440	0.307848764
1475	CG2658	other	FBgn0024992	5.333333333	2	17.66666667	38	2	2	28	36	1	2	11	22	8.333333333	6	56.66666667	96	14.33333333	152.6666667	2188.222222	0.307848764
1476	CG2662	other	FBgn0024993	9	8	9	12	0	14	1	25	1	5	3	4	10	27	13	41	37	54	1998	0.307848764
1477	Csat	other	FBgn0024994	1	0	9	4	0	1	18	14	0	1	6	6	1	2	33	24	3	57	171	0.307848764
1478	CG2680	other	FBgn0024995	2	1	4	11	7	2	21	8	0	3	3	1	9	6	28	20	15	48	720	0.307848764
1479	eIF2Bbeta	other	FBgn0024996	1	1	7	12	0	1	10	5	0	1	7	10	1	3	24	27	4	51	204	0.307848764
1480	CG2681	other	FBgn0024997	16.5	3	21.5	25	4.5	5	15.5	22	1	3	10	7	22	11	47	54	33	101	3333	0.307848764
1481	CG2685	other	FBgn0024998	8	4	14	22	6	2	16	11	0	5.333333333	6	8.666666667	14	11.33333333	36	41.66666667	25.33333333	77.66666667	1967.555555	0.307848764
1482	Bem46	other	FBgn0025109	1	1	9	5	0	1	8	0	1	1	3	1	2	3	20	6	5	26	130	0.307848764
1483	az2	other	FBgn0025185	10	5	22	4	6	5	16	1	1	1	9	7	17	11	47	12	28	59	1652	0.307848764
1484	ari-2	other	FBgn0025186	0	3	13	10	0	0	9	3	1	1	3	10	1	4	25	23	5	48	240	0.307848764
1485	PHDP	other	FBgn0025334	2	2	2	10	1	0	10	1	0	1	0	1	3	3	12	12	6	24	144	0.307848764
1486	CG4585	other	FBgn0025335	0	1	6	4	1	1	13	1	0	0	8	3	1	2	27	8	3	35	105	0.307848764
1487	CG4882	other	FBgn0025336	7	8	11	15	1	0	13	2	0	4	0	1	8	12	24	18	20	42	840	0.307848764
1488	Thiolase	other	FBgn0025352	3	1	14	11	0	1	25	5	0	2	5	8	3	4	44	24	7	68	476	0.307848764
1489	SuUR	other	FBgn0025355	19.5	37	34.5	53	11	16	43	12	0	5	3	6	30.5	58	80.5	71	88.5	151.5	13407.75	0.307848764
1490	Optix	other	FBgn0025360	0	0	4	4	1	1	6	6	0	1	0	4	1	2	10	14	3	24	72	0.307848764
1491	Ip259	other	FBgn0025366	0	0	7	9	0	1	8	1	0	0	0	1	0	1	15	11	1	26	26	0.307848764
1492	Fpps	other	FBgn0025373	2	3	15	11	3	0	15	3	0	0	4	2	5	3	34	16	8	50	400	0.307848764
1493	CG14780	other	FBgn0025383	5	1	15	0	1	0	20	0	0	4	6	1	6	5	41	1	11	42	462	0.307848764
1494	Mur2B	other	FBgn0025390	10	10	17	4	16	63	17	37	2	6	3	8	28	79	37	49	107	86	9202	0.307848764
1495	Scgdelta	other	FBgn0025391	3	4	11	8	4	4	9	12	0	6	3	5	7	14	23	25	21	48	1008	0.307848764
1496	CycT	other	FBgn0025455	6	3	24	10	3	6	49	25	5	4	9	16	14	13	82	51	27	133	3591	0.307848764
1497	CREG	other	FBgn0025456	0	5	7	3	0	0	10	1	0	1	0	3	0	6	17	7	6	24	144	0.307848764
1498	Bub3	other	FBgn0025457	1	1	16	11	2	0	11	1	1	0	6	2	4	1	33	14	5	47	235	0.307848764
1499	Bap60	other	FBgn0025463	0	1	21	1	1	3	15	5	0	0	7	5	1	4	43	11	5	54	270	0.307848764
1500	slv	other	FBgn0025469	1	0	7	4	0	0	4	4	0	1	3	1	1	1	14	9	2	23	46	0.307848764
1501	fidipidine	other	FBgn0025519	5	8	11	40	2	2	24	6	2	0	2	3	9	10	37	49	19	86	1634	0.307848764
1502	bab2	other	FBgn0025525	9	16	34	50	4	6	28	22	4	6	11	30	17	28	73	102	45	175	7875	0.307848764
1503	CG4101	other	FBgn0025558	3	2	4	0	0	0	5	2	0	0	0	4	3	2	9	6	5	15	75	0.307848764
1504	Pli	other	FBgn0025574	0	0	6	14	0	1	5	1	0	0	1	3	0	1	12	18	1	30	30	0.307848764
1505	Gk1	other	FBgn0025592	1	1	16	4	4	1	29	7	2	2	12	21	7	4	57	32	11	89	979	0.307848764
1506	AkhR	other	FBgn0025595	4	3	13	19	1	1	20	4	0	2	1	2	5	6	34	25	11	59	649	0.307848764
1507	Faf2	other	FBgn0025608	5	4	16	2	2	0	6	8	2	0	6	0	9	4	28	10	13	38	494	0.307848764
1508	CG3062	other	FBgn0025612	6	9	13	8	2	4	11	19	1	9	1	4	9	22	25	31	31	56	1736	0.307848764
1509	CG3081	other	FBgn0025613	2	5	19	21	2	7	38	18	0	2	8	5	4	14	65	44	18	109	1962	0.307848764
1510	Torsin	other	FBgn0025615	21.5	6	15.5	1	2	2	13	11	0	3	2	5	23.5	11	30.5	17	34.5	47.5	1638.75	0.307848764
1511	CG13360	other	FBgn0025620	1	2	18	6	2	0	6	11	1	1	5	8	4	3	29	25	7	54	378	0.307848764
1512	CG4025	other	FBgn0025624	3	1	12	2	4	2	14	12	4	2	7	4	11	5	33	18	16	51	816	0.307848764
1513	CG4281	other	FBgn0025626	6	3	16	3	5	4	23	23	2	6	12	9	13	13	51	35	26	86	2236	0.307848764
1514	CG4194	other	FBgn0025627	7	5	7	2	1	4	7	12	0	1	3	1	8	10	17	15	18	32	576	0.307848764
1515	CG4045	other	FBgn0025629	4	0	11	2	1	5	12	16	0	1	10	4	5	6	33	22	11	55	605	0.307848764
1516	Rtca	other	FBgn0025630	11	3	23	4	1	0	10	18	0	2	0	9	12	5	33	31	17	64	1088	0.307848764
1517	CG4313	other	FBgn0025632	3	4	16	3	5	9	29	32	0	5	8	7	8	18	53	42	26	95	2470	0.307848764
1518	CG13366	other	FBgn0025633	3	7	22	10	10	4	45	30	1	2	17	5	14	13	84	45	27	129	3483	0.307848764
1519	CG13367	other	FBgn0025634	10	1	11	3	3	13	14	15	0	3	5	1	13	17	30	19	30	49	1470	0.307848764
1520	CG17829	other	FBgn0025635	6	3	18	2	0	1	18	22	1	0	8	6	7	4	44	30	11	74	814	0.307848764
1521	Hmt4-20	other	FBgn0025639	7	4	23	2	8	12	39	36	1	7	14	15	16	23	76	53	39	129	5031	0.307848764
1522	CG13369	other	FBgn0025640	8	1	14	3	8	0	13	1	3	3	2	6	19	4	29	10	23	39	897	0.307848764
1523	CG32812	other	FBgn0025642	3	2	8	0	0	8	3	14	1	2	2	8	4	12	13	22	16	35	560	0.307848764
1524	CG3588	other	FBgn0025643	13	8	43	25	5	8.5	19	21.5	1.5	1	7.5	6	19.5	17.5	69.5	52.5	37	122	4514	0.307848764
1525	CycK	other	FBgn0025674	1	2	14	0	1	1	11	10	0	0	3	0	2	3	28	10	5	38	190	0.307848764
1526	CaBP1	other	FBgn0025678	1	5	8	11	5	1	11	4	0	0	8	0	6	6	27	15	12	42	504	0.307848764
1527	Klf15	other	FBgn0025679	7	8	15	15	3	2	11	3	0	3	2	4	10	13	28	22	23	50	1150	0.307848764
1528	cry	other	FBgn0025680	2	12	13	36	3	5	15	7	1	1	7	1	6	18	35	44	24	79	1896	0.307848764
1529	CG3558	other	FBgn0025681	2	9	32	39	3	6	34	26	1	4	9	5	6	19	75	70	25	145	3625	0.307848764
1530	scf	other	FBgn0025682	2.5	2	4.5	17	12	1	12	2	0	0	11	9	14.5	3	27.5	28	17.5	55.5	971.25	0.307848764
1531	CG3164	other	FBgn0025683	17	5	38	4	5	0	23	1	0	0	7	6	22	5	68	11	27	79	2133	0.307848764
1532	CG3814	other	FBgn0025692	4.5	1	8.5	6	0	0	6	4	0	0	3	6	4.5	1	17.5	16	5.5	33.5	184.25	0.307848764
1533	ZnT41F	other	FBgn0025693	15	6	11	2	6	0	7	0	0	5	2	8	21	11	20	10	32	30	960	0.307848764
1534	santa-maria	other	FBgn0025697	6	6	23	25	4	1	11	5	1	1	8	2	11	8	42	32	19	74	1406	0.307848764
1535	CG5885	other	FBgn0025700	0	1	3	6	0	0	2	1	0	0	1	0	0	1	6	7	1	13	13	0.307848764
1536	Srpk79D	other	FBgn0025702	5	2	29	2	9	3	14	3	0	8	8	15	14	13	51	20	27	71	1917	0.307848764
1537	CG8083	other	FBgn0025709	6	3	24	5	8.5	2	14.5	3	0	5	0	13	14.5	10	38.5	21	24.5	59.5	1457.75	0.307848764
1538	CG13920	other	FBgn0025712	0	2	7	5	0	1	8	1	0	0	0	2	0	3	15	8	3	23	69	0.307848764
1539	Bap55	other	FBgn0025716	0	0	15	2	0	0	10	4	1	0	12	2	1	0	37	8	1	45	45	0.307848764
1540	Ate1	other	FBgn0025720	25.16666667	8	13.83333333	13	4	1	14	4	1	0	2	10	30.16666667	9	29.83333333	27	39.16666667	56.83333333	2225.972222	0.307848764
1541	beta'COP	other	FBgn0025724	8	6	32	5	2	0	23	0	0	0	15	3	10	6	70	8	16	78	1248	0.307848764
1542	unc-13	other	FBgn0025726	76.5	11	88.5	10	10	1	45	2	6	10	21	8	92.5	22	154.5	20	114.5	174.5	19980.25	0.307848764
1543	pon	other	FBgn0025739	8	10	20	11	6	13	15	20	0	4	3	7	14	27	38	38	41	76	3116	0.307848764
1544	PlexB	other	FBgn0025740	15	2	61	2	12	1	80	2	3	2	64	6	30	5	205	10	35	215	7525	0.307848764
1545	mtm	other	FBgn0025742	2	2	21	22	0	0	21	6	0	0	8	20	2	2	50	48	4	98	392	0.307848764
1546	mbt	other	FBgn0025743	1	2	12	16	1	1	11	18	1	3	8	7	3	6	31	41	9	72	648	0.307848764
1547	Cdc16	other	FBgn0025781	2	3	19	39	3	1	35	4	2	0	8	12	7	4	62	55	11	117	1287	0.307848764
1548	TBPH	other	FBgn0025790	0	1	12	16	1	1	14	14	0	0	7	1	1	2	33	31	3	64	192	0.307848764
1549	Smox	other	FBgn0025800	0	0	19	10	1	0	10	6	0	0	8	3	1	0	37	19	1	56	56	0.307848764
1550	Sbf	other	FBgn0025802	6	8	79	16	2	2	35	14	1	0	27	2	9	10	141	32	19	173	3287	0.307848764
1551	Rad17	other	FBgn0025808	5	13	21	24	4	3	19	5	0	0	3	1	9	16	43	30	25	73	1825	0.307848764
1552	Mgstl	other	FBgn0025814	0	2	1	3	1	0	7	2	0	1	4	3	1	3	12	8	4	20	80	0.307848764
1553	Mcm6	other	FBgn0025815	0	2	23	49	4	0	49	33	1	1	17	1	5	3	89	83	8	172	1376	0.307848764
1554	JTBR	other	FBgn0025820	0	2	6	2	0	1	13	3	0	0	1	5	0	3	20	10	3	30	90	0.307848764
1555	HDAC3	other	FBgn0025825	2	0	13	2	0	0	24	3	1	0	5	1	3	0	42	6	3	48	144	0.307848764
1556	CG6421	other	FBgn0025827	2	2	9	3	2	1	2	2	0	5	0	5	4	8	11	10	12	21	252	0.307848764
1557	IntS8	other	FBgn0025830	7	2	22	34	5	2	36	8	4	4	11	25	16	8	69	67	24	136	3264	0.307848764
1558	Fen1	other	FBgn0025832	2	0	16	14	1	1	14	4	0	1	3	17	3	2	33	35	5	68	340	0.307848764
1559	CG8910	other	FBgn0025833	1	3	16	18	1	4	15	4	1	7	2	13	3	14	33	35	17	68	1156	0.307848764
1560	CG17707	other	FBgn0025835	6	2	8	0	8	3	46	38	3	4	12	12	17	9	66	50	26	116	3016	0.307848764
1561	RhoGAP1A	other	FBgn0025836	19	2	40	2	7	10	51	55	3	0	26	5	29	12	117	62	41	179	7339	0.307848764
1562	CG17636	other	FBgn0025837	2	2	22	1	15	21	5	28	1	2	11	4	18	25	38	33	43	71	3053	0.307848764
1563	CG2652	other	FBgn0025838	3	5	11	11	1	0	11	2	2	1	3	3	6	6	25	16	12	41	492	0.307848764
1564	ND-B14.5A	other	FBgn0025839	0	1	3	0	1	3	3	6	0	0	2	0	1	4	8	6	5	14	70	0.307848764
1565	Crag	other	FBgn0025864	8	8	35	76	11	6	62	36	12	5	19	20	31	19	116	132	50	248	12400	0.307848764
1566	CalpB	other	FBgn0025866	5	11	26	51	3	0	24	16	1	1	13	45	9	12	63	112	21	175	3675	0.307848764
1567	Meics	other	FBgn0025874	7	13	17	20	11.5	2	20.5	4	3	5	8	1	21.5	20	45.5	25	41.5	70.5	2925.75	0.307848764
1568	wrapper	other	FBgn0025878	2	4	17	24	5.5	1	15.5	4	0	2	3	12	7.5	7	35.5	40	14.5	75.5	1094.75	0.307848764
1569	Timp	other	FBgn0025879	1	3	6	3	6	1	5	1	2	0	3	3	9	4	14	7	13	21	273	0.307848764
1570	Inos	other	FBgn0025885	6	6	21	6	2	2	12	3	1	3	1	15	9	11	34	24	20	58	1160	0.307848764
1571	Eph	other	FBgn0025936	16	3	34	2	11	3	42	2	4	0	21	0	31	6	97	4	37	101	3737	0.307848764
1572	Top3beta	other	FBgn0026015	8	3	35	17	3	1	38	32	1	3	16	9	12	7	89	58	19	147	2793	0.307848764
1573	Rlip	other	FBgn0026056	2	7	17	20	13	0	16	1	1	4	10	9	16	11	43	30	27	73	1971	0.307848764
1574	Mhcl	other	FBgn0026059	12	3	71	43	2	4	62	8	3	2	28	1	17	9	161	52	26	213	5538	0.307848764
1575	Mipp1	other	FBgn0026061	2	2	21	11	2	3	26	9	0	6	1	9	4	11	48	29	15	77	1155	0.307848764
1576	KP78a	other	FBgn0026064	5	6	29	18	2	0	16	4	2	0	7	4	9	6	52	26	15	78	1170	0.307848764
1577	Nsun2	other	FBgn0026079	12	4	18	21	6	7	33	48	0	3	23	0	18	14	74	69	32	143	4576	0.307848764
1578	Tip60	other	FBgn0026080	1	1	13	11	2	3	23	26	1	0	13	2	4	4	49	39	8	88	704	0.307848764
1579	tyf	other	FBgn0026083	21	18	35	33	14	27	45	59	2	7	13	4	37	52	93	96	89	189	16821	0.307848764
1580	cib	other	FBgn0026084	0	0	3	0	1	0	2	1	0	0	0	1	1	0	5	2	1	7	7	0.307848764
1581	dgt4	other	FBgn0026085	0	6	5	3	3	6	8	6	0	1	0	0	3	13	13	9	16	22	352	0.307848764
1582	CG14818	other	FBgn0026088	1	2	2	0	1	2	1	5	0	0	0	1	2	4	3	6	6	9	54	0.307848764
1583	CG14817	other	FBgn0026089	1	2	6	3	0	0	2	3	0	0	0	1	1	2	8	7	3	15	45	0.307848764
1584	CG14812	other	FBgn0026090	1	3	1	1	2	0	3	1	0	0	0	4	3	3	4	6	6	10	60	0.307848764
1585	CkIIbeta2	other	FBgn0026136	2	3	10	15	0	0	3	4	0	1	2	3	2	4	15	22	6	37	222	0.307848764
1586	CDC45L	other	FBgn0026143	2	1	17	9	3	5	43	41	2	2	12	11	7	8	72	61	15	133	1995	0.307848764
1587	CG16833	other	FBgn0026147	11	8	18	29	3	2	36	15	1	1	11	7	15	11	65	51	26	116	3016	0.307848764
1588	CG12253	other	FBgn0026148	6	1	20	7	1	0	17	9	0	2	0	1	7	3	37	17	10	54	540	0.307848764
1589	BCL7-like	other	FBgn0026149	0	2	5	2	2	0	4	8	0	0	3	0	2	2	12	10	4	22	88	0.307848764
1590	ApepP	other	FBgn0026150	3	4	18	10	0	4	21	5	1	2	2	6	4	10	41	21	14	62	868	0.307848764
1591	tna	other	FBgn0026160	1	4	27	45	1	2	24	8	0	7	3	15	2	13	54	68	15	122	1830	0.307848764
1592	siz	other	FBgn0026179	10	7	34	10	9	5	41	20	1	1	10	34	20	13	85	64	33	149	4917	0.307848764
1593	PH4alphaMP	other	FBgn0026190	7.5	7	15.5	11	8	1	13	2	0	2	0	1	15.5	10	28.5	14	25.5	42.5	1083.75	0.307848764
1594	par-6	other	FBgn0026192	1	2	7	12	1	3	13	6	0	0	9	5	2	5	29	23	7	52	364	0.307848764
1595	nop5	other	FBgn0026196	0	1	10	12	0	0	15	12	0	0	11	0	0	1	36	24	1	60	60	0.307848764
1596	mei-P26	other	FBgn0026206	11	6	38	30	5	0	45	43	0	3	11	14	16	9	94	87	25	181	4525	0.307848764
1597	mbo	other	FBgn0026207	14	4	32	7	1	1	20	1	1	3	6	0	16	8	58	8	24	66	1584	0.307848764
1598	gukh	other	FBgn0026239	4	13	30	28	7	8	26	13	3	10	11	10	14	31	67	51	45	118	5310	0.307848764
1599	eIF1A	other	FBgn0026250	0	1	2	3	0	0	4	0	0	0	0	0	0	1	6	3	1	9	9	0.307848764
1600	msk	other	FBgn0026252	4	3	25	15	3	2	28	17	1	1	14	25	8	6	67	57	14	124	1736	0.307848764
1601	bonsai	other	FBgn0026261	2	3	11	4	1	1	13	2	0	4	5	2	3	8	29	8	11	37	407	0.307848764
1602	bip2	other	FBgn0026262	44	8	47	3	8	1	5	1	3	3	4	3	55	12	56	7	67	63	4221	0.307848764
1603	bip1	other	FBgn0026263	4	7	6	13	1	3	9	10	0	5	3	7	5	15	18	30	20	48	960	0.307848764
1604	antdh	other	FBgn0026268	2	1	5	10	3	3	19	11	0	0	1	4	5	4	25	25	9	50	450	0.307848764
1605	aft	other	FBgn0026309	17	12	25	26	7	2	20	6	1	19	4	27	25	33	49	59	58	108	6264	0.307848764
1606	X11L	other	FBgn0026313	5	5	27	19	3	15	42	41	6	10	15	16	14	30	84	76	44	160	7040	0.307848764
1607	Ugt35b	other	FBgn0026314	15	4	20	11	6	2	24	4	3	2	2	2	24	8	46	17	32	63	2016	0.307848764
1608	Ugt35a	other	FBgn0026315	18	11	20	14	5	2	14	6	0	1	10	0	23	14	44	20	37	64	2368	0.307848764
1609	Ubc10	other	FBgn0026316	1	0	5	3	0	0	5	2	0	0	0	4	1	0	10	9	1	19	19	0.307848764
1610	Tsc1	other	FBgn0026317	6	7	24	27	14	3	38	5	6	2	14	7	26	12	76	39	38	115	4370	0.307848764
1611	Traf4	other	FBgn0026319	1	1	15	20	0	1	16	6	1	0	4	6	2	2	35	32	4	67	268	0.307848764
1612	Tom	other	FBgn0026320	0	1	0	5	0	0	1	2	0	0	1	0	0	1	2	7	1	9	9	0.307848764
1613	Tak1	other	FBgn0026323	8	1	14	7	0	5	15	15	1	8	9	18	9	14	38	40	23	78	1794	0.307848764
1614	Taf10b	other	FBgn0026324	0	1	3	7	1	0	8	0	0	0	1	0	1	1	12	7	2	19	38	0.307848764
1615	Mad1	other	FBgn0026326	22	1	27	5	3	0	13	7	0	0	5	11	25	1	45	23	26	68	1768	0.307848764
1616	Sara	other	FBgn0026369	16.5	19	44.5	96	2	1	39	15	3	3	17	10	21.5	23	100.5	121	44.5	221.5	9856.75	0.307848764
1617	SAK	other	FBgn0026371	8	8	11	12	1	3	28	7	3	2	9	12	12	13	48	31	25	79	1975	0.307848764
1618	Rhp	other	FBgn0026374	3	2	21	7	3	0	13	5	0	2	11	7	6	4	45	19	10	64	640	0.307848764
1619	RhoGAPp190	other	FBgn0026375	0	4	37	27	2	0	71	25	2	2	36	19	4	6	144	71	10	215	2150	0.307848764
1620	Rgl	other	FBgn0026376	7	2	18	34	3	2	20	15	0	5	13	10	10	9	51	59	19	110	2090	0.307848764
1621	Rep	other	FBgn0026378	9.5	2	18.5	16	1	6	20	7	0	3	0	5	10.5	11	38.5	28	21.5	66.5	1429.75	0.307848764
1622	Pten	other	FBgn0026379	16.16666667	1	5.833333333	10	4	0	3	0	1	1	0	2	21.16666667	2	8.833333333	12	23.16666667	20.83333333	482.638889	0.307848764
1623	Prosbeta3	other	FBgn0026380	0	0	8	1	0	1	9	0	1	0	2	0	1	1	19	1	2	20	40	0.307848764
1624	Or59a	other	FBgn0026384	5	6	16	25	3	2	14	0	0	1	4	7	8	9	34	32	17	66	1122	0.307848764
1625	Or47b	other	FBgn0026385	3	4	10	16	9	1	24	4	0	2	1	2	12	7	35	22	19	57	1083	0.307848764
1626	Or47a	other	FBgn0026386	3	1	21	26	1	4	12	4	0	0	0	0	4	5	33	30	9	63	567	0.307848764
1627	Or46a	other	FBgn0026388	4	2	14	12	4	4	10	0	0	7	0	3	8	13	24	15	21	39	819	0.307848764
1628	Or43a	other	FBgn0026389	5	2	14	6	2	0	3	2	1	2	2	6	8	4	19	14	12	33	396	0.307848764
1629	Or33c	other	FBgn0026390	9	7	11	19	10	5	10	2	0	2	2	0	19	14	23	21	33	44	1452	0.307848764
1630	Or43b	other	FBgn0026393	6	7	16	4	5	5	12	3	0	2	1	4	11	14	29	11	25	40	1000	0.307848764
1631	Or24a	other	FBgn0026394	2	9	9	14	3	5	10	2	0	1	1	2	5	15	20	18	20	38	760	0.307848764
1632	Or23a	other	FBgn0026395	1	5	12	17	5	0	13	0	0	2	0	3	6	7	25	20	13	45	585	0.307848764
1633	Or22c	other	FBgn0026396	11	3	7	8	7.5	4	11.5	5	0	0	2	1	18.5	7	20.5	14	25.5	34.5	879.75	0.307848764
1634	Or85e	other	FBgn0026399	62.16666667	4	30.83333333	4	6	1	19	0	1	0	1	3	69.16666667	5	50.83333333	7	74.16666667	57.83333333	4289.305556	0.307848764
1635	Noa36	other	FBgn0026400	1	2	16	15	0	1	7	2	0	0	2	2	1	3	25	19	4	44	176	0.307848764
1636	NiPp1	other	FBgn0026402	0	0	5	10	2	0	18	4	1	2	7	12	3	2	30	26	5	56	280	0.307848764
1637	Ndg	other	FBgn0026403	13	9	48	38	13	2	34	8	1	10	9	30	27	21	91	76	48	167	8016	0.307848764
1638	Dronc	other	FBgn0026404	33.5	6	17.5	17	5	0	10	2	7	1	7	12	45.5	7	34.5	31	52.5	65.5	3438.75	0.307848764
1639	Mpcp	other	FBgn0026409	4	0	9	6	3	0	3	3	1	0	5	6	8	0	17	15	8	32	256	0.307848764
1640	Lim1	other	FBgn0026411	0	0	6	8	0	1	5	6	0	0	5	2	0	1	16	16	1	32	32	0.307848764
1641	Hus1-like	other	FBgn0026417	4	4	15	2	2	1	20	1	0	0	5	0	6	5	40	3	11	43	473	0.307848764
1642	Hsc70Cb	other	FBgn0026418	7	2	19	15	5	4	36	11	4	7	24	4	16	13	79	30	29	109	3161	0.307848764
1643	Su(var)2-HP2	other	FBgn0026427	65	31	47	33	27	20	52	10	0	35	2	19	92	86	101	62	178	163	29014	0.307848764
1644	HDAC6	other	FBgn0026428	12.5	5	36.5	5	17	11.5	64	20.5	3	3	20	31	32.5	19.5	120.5	56.5	52	177	9204	0.307848764
1645	Grip84	other	FBgn0026430	31.5	3	31.5	5	1	4	33	5	1	7	12	8	33.5	14	76.5	18	47.5	94.5	4488.75	0.307848764
1646	Grip75	other	FBgn0026431	6	8	14	19	2	1	13	3	0	1	0	2	8	10	27	24	18	51	918	0.307848764
1647	Grip163	other	FBgn0026432	43	22.5	55	20.5	2	14	24	12	3	11	9	24	48	47.5	88	56.5	95.5	144.5	13799.75	0.307848764
1648	Eaat2	other	FBgn0026438	1	0	15	20	2	1	11	11	0	0	1	4	3	1	27	35	4	62	248	0.307848764
1649	Eaat1	other	FBgn0026439	1	0	18	28	0	1	15	1	0	0	7	0	1	1	40	29	2	69	138	0.307848764
1650	ear	other	FBgn0026441	15.5	10.5	28.5	14.5	9	1	41	3	1	0	10	0	25.5	11.5	79.5	17.5	37	97	3589	0.307848764
1651	Drp1	other	FBgn0026479	2	3	20	26	0	0	32	0	0	0	2	1	2	3	54	27	5	81	405	0.307848764
1652	Dek	other	FBgn0026533	7	8	19	18	11	1	13	3	0	8	1	10	18	17	33	31	35	64	2240	0.307848764
1653	SPARC	other	FBgn0026562	1	2	7	13	1	1	8	1	2	0	10	1	4	3	25	15	7	40	280	0.307848764
1654	CG1979	other	FBgn0026563	45	16	41	8	0	1	0	0	0	5	0	1	45	22	41	9	67	50	3350	0.307848764
1655	CG1307	other	FBgn0026566	2	4	4	4	0	0	3	2	0	0	0	0	2	4	7	6	6	13	78	0.307848764
1656	ADD1	other	FBgn0026573	32	9	29	14	8.5	9	32.5	9	1	8	13	15	41.5	26	74.5	38	67.5	112.5	7593.75	0.307848764
1657	hang	other	FBgn0026575	12	10	37	36	7	18	56	70	2	7	19	16	21	35	112	122	56	234	13104	0.307848764
1658	CG5991	other	FBgn0026576	1	4	9	20	3	0	16	1	0	1	3	6	4	5	28	27	9	55	495	0.307848764
1659	CG8677	other	FBgn0026577	63.5	17	81.5	14	14	26	72	34	1	13	38	13	78.5	56	191.5	61	134.5	252.5	33961.25	0.307848764
1660	Hmg-2	other	FBgn0026582	3	3	12	11	2	3	12	0	0	1	4	7	5	7	28	18	12	46	552	0.307848764
1661	Fie	other	FBgn0026592	0	5	12	12	1	2	7	9	0	2	0	6	1	9	19	27	10	46	460	0.307848764
1662	CG5707	other	FBgn0026593	26	4	21	19	0	1	18	1	0	1	4	5	26	6	43	25	32	68	2176	0.307848764
1663	Axn	other	FBgn0026597	0	3	8	21	0	0	7	2	1	2	8	1	1	5	23	24	6	47	282	0.307848764
1664	Apc2	other	FBgn0026598	6	15	15	39	8	0	42	3	0	1	14	4	14	16	71	46	30	117	3510	0.307848764
1665	Ady43A	other	FBgn0026602	1	2	13	1	1	0	11	3	0	2	3	10	2	4	27	14	6	41	246	0.307848764
1666	Taz	other	FBgn0026619	6	7	15	14	5	1	7	3	1	0	2	2	12	8	24	19	20	43	860	0.307848764
1667	tacc	other	FBgn0026620	72	7	55	3	3	1	6	2	2	3	2	0	77	11	63	5	88	68	5984	0.307848764
1668	nes	other	FBgn0026630	8	7	26	3	3	4	25	6	0	3	0	13	11	14	51	22	25	73	1825	0.307848764
1669	ldlCp	other	FBgn0026634	7	11.5	24	14.5	3	4	38	2	1	4	12	8	11	19.5	74	24.5	30.5	98.5	3004.25	0.307848764
1670	MagR	other	FBgn0026666	0	1	3	2	0	0	2	6	0	0	1	8	0	1	6	16	1	22	22	0.307848764
1671	IntS4	other	FBgn0026679	8	1	25	45	4	4	41	88	5	2	23	24	17	7	89	157	24	246	5904	0.307848764
1672	l(1)G0045	other	FBgn0026702	16	22	25	47	9	22.5	36	25.5	2	9	6	14	27	53.5	67	86.5	80.5	153.5	12356.75	0.307848764
1673	l(1)G0007	other	FBgn0026713	5	5	61	31	5	8	46	53	0	2	22	20	10	15	129	104	25	233	5825	0.307848764
1674	fu12	other	FBgn0026718	0	2	2	11	0	2	7	9	0	0	1	3	0	4	10	23	4	33	132	0.307848764
1675	fat-spondin	other	FBgn0026721	9	3	23	14	5	2	17	7	3	4	6	25	17	9	46	46	26	92	2392	0.307848764
1676	drosha	other	FBgn0026722	12	12	53	22	14	1	64	20	0	5	17	23	26	18	134	65	44	199	8756	0.307848764
1677	CG7857	other	FBgn0026738	4	7	12	8	3	3	12	2	0	4	9	3	7	14	33	13	21	46	966	0.307848764
1678	mRpL18	other	FBgn0026741	2	2	8	3	3	3	7	1	0	3	0	4	5	8	15	8	13	23	299	0.307848764
1679	Yippee	other	FBgn0026749	10	3	7	1	0	0	3	3	0	0	3	1	10	3	13	5	13	18	234	0.307848764
1680	XRCC1	other	FBgn0026751	13	14	24	23	7	18	26	40	0	5	4	10	20	37	54	73	57	127	7239	0.307848764
1681	Tehao	other	FBgn0026760	6	4	19	31	4	1	39	0	0	1	5	5	10	6	63	36	16	99	1584	0.307848764
1682	Trap1	other	FBgn0026761	3	4	28	8	7	3	41	5	2	0	9	4	12	7	78	17	19	95	1805	0.307848764
1683	Rad23	other	FBgn0026777	11	2	12	0	8	0	9	1	0	0	4	0	19	2	25	1	21	26	546	0.307848764
1684	Rad1	other	FBgn0026778	7	1	9	9	1	0	21	0	5	0	4	1	13	1	34	10	14	44	616	0.307848764
1685	Nhe1	other	FBgn0026787	8	1	18	8	5	0	33	7	0	3	5	8	13	4	56	23	17	79	1343	0.307848764
1686	CG11403	other	FBgn0026876	17	18	30	18	0	16	3	54	1	8	9	12	18	42	42	84	60	126	7560	0.307848764
1687	CG4325	other	FBgn0026878	2	2	6	1	0	3	0	6	0	2	0	1	2	7	6	8	9	14	126	0.307848764
1688	STUB1	other	FBgn0027052	2	1	5	11	0	0	16	1	0	0	2	1	2	1	23	13	3	36	108	0.307848764
1689	CSN5	other	FBgn0027053	0	2	8	1	0	0	7	0	0	0	4	0	0	2	19	1	2	20	40	0.307848764
1690	CSN4	other	FBgn0027054	4	1	15	3	0	0	7	6	1	0	6	8	5	1	28	17	6	45	270	0.307848764
1691	CSN3	other	FBgn0027055	2	3	21	1	1	1	5	3	2	1	11	6	5	5	37	10	10	47	470	0.307848764
1692	Eb1	other	FBgn0027066	3	1	10	4	3	2	6	2	0	0	5	2	6	3	21	8	9	29	261	0.307848764
1693	CG17324	other	FBgn0027074	8	11	16	9	2	3	5	4	0	2	2	6	10	16	23	19	26	42	1092	0.307848764
1694	ValRS	other	FBgn0027079	2	7	38	43	2	2	21	13	1	3	14	12	5	12	73	68	17	141	2397	0.307848764
1695	TyrRS	other	FBgn0027080	5	4	7	24	3	0	12	3	0	3	4	15	8	7	23	42	15	65	975	0.307848764
1696	ThrRS	other	FBgn0027081	11	5	19	14	4	1	14	14	1	1	12	0	16	7	45	28	23	73	1679	0.307848764
1697	ProRS-m	other	FBgn0027082	2	3	8	4	2	6	19	12	1	5	8	11	5	14	35	27	19	62	1178	0.307848764
1698	MetRS-m	other	FBgn0027083	3	10	13	17	3	0	12	0	0	2	4	3	6	12	29	20	18	49	882	0.307848764
1699	LysRS	other	FBgn0027084	15	4	22	28	2.5	5	21.5	21	0	0	7	8	17.5	9	50.5	57	26.5	107.5	2848.75	0.307848764
1700	LeuRS-m	other	FBgn0027085	9	8	36	4	5.5	8	28.5	10	2	3	7	22	16.5	19	71.5	36	35.5	107.5	3816.25	0.307848764
1701	IleRS	other	FBgn0027086	13	2	35	3	5	3	57	6	1	6	19	45	19	11	111	54	30	165	4950	0.307848764
1702	HisRS	other	FBgn0027087	25.5	5	22.5	30	6	4	40	20	1	1	14	1	32.5	10	76.5	51	42.5	127.5	5418.75	0.307848764
1703	GlyRS	other	FBgn0027088	0	9	22	24	6.5	5	22.5	27	2	4	15	19	8.5	18	59.5	70	26.5	129.5	3431.75	0.307848764
1704	GlnRS	other	FBgn0027090	3	7	27	7	3	0	43	1	0	2	9	5	6	9	79	13	15	92	1380	0.307848764
1705	CysRS	other	FBgn0027091	4	7	16	45	2	4	34	23	0	3	8	38	6	14	58	106	20	164	3280	0.307848764
1706	ArgRS	other	FBgn0027093	4	5	19	12	5	1	28	4	3	1	10	3	12	7	57	19	19	76	1444	0.307848764
1707	AlaRS	other	FBgn0027094	2	3	13	25	7.333333333	3	37.66666667	10	0	1	6	3	9.333333333	7	56.66666667	38	16.33333333	94.66666667	1546.222222	0.307848764
1708	Manf	other	FBgn0027095	0	4	3	8	2	0	6	1	1	0	4	0	3	4	13	9	7	22	154	0.307848764
1709	Inx7	other	FBgn0027106	17.5	4	19.5	29	8	0	20	12	1	4	3	14	26.5	8	42.5	55	34.5	97.5	3363.75	0.307848764
1710	Inx6	other	FBgn0027107	12.5	0	21.5	3	0	4	18	9	2	3	5	4	14.5	7	44.5	16	21.5	60.5	1300.75	0.307848764
1711	Inx2	other	FBgn0027108	1	0	13	10	2	0	19	5	0	0	8	4	3	0	40	19	3	59	177	0.307848764
1712	NPF	other	FBgn0027109	1	2	9	0	0	1	8	0	0	0	0	0	1	3	17	0	4	17	68	0.307848764
1713	miple1	other	FBgn0027111	0	1	7	0	1	0	2	0	0	0	3	0	1	1	12	0	2	12	24	0.307848764
1714	Kmn1	other	FBgn0027259	5	0	4	3	3	3	7	3	1	4	2	3	9	7	13	9	16	22	352	0.307848764
1715	temp	other	FBgn0027296	3	4	15	10	0	7	12	34	0	2	9	2	3	13	36	46	16	82	1312	0.307848764
1716	l(1)G0020	other	FBgn0027330	6	2	31	31	2	2	50	23	0	5	26	4	8	9	107	58	17	165	2805	0.307848764
1717	l(1)G0004	other	FBgn0027334	1	0	9	2	0	0	7	2	0	1	4	1	1	1	20	5	2	25	50	0.307848764
1718	Kap-alpha3	other	FBgn0027338	2	0	17	5	2	0	22	1	0	0	13	3	4	0	52	9	4	61	244	0.307848764
1719	jim	other	FBgn0027339	6	4	27	7	19	3	17	2	0	1	3	4	25	8	47	13	33	60	1980	0.307848764
1720	fz4	other	FBgn0027342	5	10	23	53	13.5	11	14.5	30	1	7	9	14	19.5	28	46.5	97	47.5	143.5	6816.25	0.307848764
1721	fz3	other	FBgn0027343	6	5	17	11	8	4	15	12	1.5	1	15.5	6	15.5	10	47.5	29	25.5	76.5	1950.75	0.307848764
1722	bgm	other	FBgn0027348	0	3	32	29	13.5	1	15.5	7	0	0	2	2	13.5	4	49.5	38	17.5	87.5	1531.25	0.307848764
1723	Amph	other	FBgn0027356	0	2	7	13	2	2	8	3	0	0	0	0	2	4	15	16	6	31	186	0.307848764
1724	Tim9b	other	FBgn0027358	0	0	1	1	0	0	3	3	0	1	1	0	0	1	5	4	1	9	9	0.307848764
1725	Tim10	other	FBgn0027360	0	0	3	7	0	0	2	0	0	1	1	0	0	1	6	7	1	13	13	0.307848764
1726	Stam	other	FBgn0027363	1	9	31	16	4	1	27	3	2	4	8	14	7	14	66	33	21	99	2079	0.307848764
1727	Six4	other	FBgn0027364	2	1	16	6	1	1	11	5	1	0	9	6	4	2	36	17	6	53	318	0.307848764
1728	RecQ5	other	FBgn0027375	3	6	14	17	8	11	26	29	4	1	11	1	15	18	51	47	33	98	3234	0.307848764
1729	rha	other	FBgn0027376	41	14	47	28	7	10	34	12	1	0	4	1	49	24	85	41	73	126	9198	0.307848764
1730	MRG15	other	FBgn0027378	1	2	14	7	1	0	16	2	2	0	9	1	4	2	39	10	6	49	294	0.307848764
1731	D12	other	FBgn0027490	21.5	18	24.5	13	9	4	23	15	1	7	4	8	31.5	29	51.5	36	60.5	87.5	5293.75	0.307848764
1732	wdb	other	FBgn0027492	0	5	12	11	1	1	10	0	2	0	3	2	3	6	25	13	9	38	342	0.307848764
1733	AdSS	other	FBgn0027493	1	1	10	12	0	0	5	0	0	0	2	4	1	1	17	16	2	33	66	0.307848764
1734	Smyd4-4	other	FBgn0027495	5	1	14	5	3	1	19	6	0	0	6	3	8	2	39	14	10	53	530	0.307848764
1735	epsilonCOP	other	FBgn0027496	3	0	12	12	2	1	5	2	0	0	3	0	5	1	20	14	6	34	204	0.307848764
1736	Madm	other	FBgn0027497	2	3	14	2	2	0	12	1	0	0	16	5	4	3	42	8	7	50	350	0.307848764
1737	CG2061	other	FBgn0027498	4	2	14	9	0	1	22	10	2	0	9	8	6	3	45	27	9	72	648	0.307848764
1738	spd-2	other	FBgn0027500	19	4	48	3	3	10	53	24	2	14	16	19	24	28	117	46	52	163	8476	0.307848764
1739	CG8878	other	FBgn0027504	11	6	33	3	16	4	36	12	2	5	10	16	29	15	79	31	44	110	4840	0.307848764
1740	Rab3-GAP	other	FBgn0027505	12	21	52	48	16	7	45	18	5	3	15	4	33	31	112	70	64	182	11648	0.307848764
1741	EDTP	other	FBgn0027506	0	5	18	11	2	0	19	3	0	1	9	4	2	6	46	18	8	64	512	0.307848764
1742	CG1344	other	FBgn0027507	17	4	28	3	5	0	33	0	1	0	7	0	23	4	68	3	27	71	1917	0.307848764
1743	Tnks	other	FBgn0027508	1	10	33	62	3	5	53	19	4	1	17	0	8	16	103	81	24	184	4416	0.307848764
1744	TBCD	other	FBgn0027509	7	10.5	39	27.5	3	12	28	35	1	0	8	2	11	22.5	75	64.5	33.5	139.5	4673.25	0.307848764
1745	CG10254	other	FBgn0027512	68	14	41	10	6	1	39	14	1	0	14	3	75	15	94	27	90	121	10890	0.307848764
1746	ana2	other	FBgn0027513	6	0	19	5	2	0	13	0	0	3	1	10	8	3	33	15	11	48	528	0.307848764
1747	CG1024	other	FBgn0027514	7	4	20	0	4	3	14	14	2	1	5	1	13	8	39	15	21	54	1134	0.307848764
1748	CG7115	other	FBgn0027515	1	3	8	21	1	0	16	4	0	0	5	2	2	3	29	27	5	56	280	0.307848764
1749	Wdr24	other	FBgn0027518	1	5	11	35	54	6	3	0	1	0	9	1	56	11	23	36	67	59	3953	0.307848764
1750	CG3679	other	FBgn0027521	10	10	12	24	9	3	9	1	0	7	0	6	19	20	21	31	39	52	2028	0.307848764
1751	CG3909	other	FBgn0027524	3	2	14	2	2	2	23	7	0	0	3	5	5	4	40	14	9	54	486	0.307848764
1752	LTV1	other	FBgn0027525	4	6	16	21	0	2	17	3	2	0	12	4	6	8	45	28	14	73	1022	0.307848764
1753	goe	other	FBgn0027528	4	6	21	40	4	4	15	28	0	2	8	11	8	12	44	79	20	123	2460	0.307848764
1754	CG7139	other	FBgn0027532	0	0	3	0	9	4	45	13	0	8	15	12	9	12	63	25	21	88	1848	0.307848764
1755	botv	other	FBgn0027535	4	2	44	54	7	0	58	6	1	3	12	39	12	5	114	99	17	213	3621	0.307848764
1756	beta4GalNAcTA	other	FBgn0027538	4.5	1	9.5	5	2	0	5	1	1	1	2	4	7.5	2	16.5	10	9.5	26.5	251.75	0.307848764
1757	lili	other	FBgn0027539	10	1	25	11	0	1	20	1	1	1	10	1	11	3	55	13	14	68	952	0.307848764
1758	CG4766	other	FBgn0027546	2	3	10	22	1	2	19	14	1	3	4	10	4	8	33	46	12	79	948	0.307848764
1759	CG1927	other	FBgn0027547	10	2	9	6	2	0	9	3	0	2	1	7	12	4	19	16	16	35	560	0.307848764
1760	nito	other	FBgn0027548	1	0	33	4	0	0	33	7	1	0	14	9	2	0	80	20	2	100	200	0.307848764
1761	CG7927	other	FBgn0027549	3	1	20	9	4	3	27	10	4	4	12	6	11	8	59	25	19	84	1596	0.307848764
1762	CG6495	other	FBgn0027550	6	4	30	14	5	4	21	4	0	0	0	0	11	8	51	18	19	69	1311	0.307848764
1763	CG10863	other	FBgn0027552	4.5	2	2.5	26	2	4	10	10	0	0	0	9	6.5	6	12.5	45	12.5	57.5	718.75	0.307848764
1764	CG4928	other	FBgn0027556	0	4.5	8	9.5	0	0	12	12	1	0	6	5	1	4.5	26	26.5	5.5	52.5	288.75	0.307848764
1765	pgant3	other	FBgn0027558	2	1	32	4	4	1	24	12	2	0	5	22	8	2	61	38	10	99	990	0.307848764
1766	Tps1	other	FBgn0027560	1	1	21	24	0	1	30	4	1	0	8	2	2	2	59	30	4	89	356	0.307848764
1767	CG18659	other	FBgn0027561	3	6	16	3	3	3	17	8	2	3	9	5	8	12	42	16	20	58	1160	0.307848764
1768	CG10345	other	FBgn0027562	6	2	15	14	14.5	1	15.5	5	3	0	15	2	23.5	3	45.5	21	26.5	66.5	1762.25	0.307848764
1769	CG9631	other	FBgn0027563	10	12	15	20	9	1	10	4	1	0	6	0	20	13	31	24	33	55	1815	0.307848764
1770	CG3149	other	FBgn0027564	2	4	20	29	1	4	24	20	2	3	9	12	5	11	53	61	16	114	1824	0.307848764
1771	CG5498	other	FBgn0027565	3	2	6	2	5	2	9	12	2	11	1	16	10	15	16	30	25	46	1150	0.307848764
1772	CG8108	other	FBgn0027567	9	5	13	17	10	2	35	10	2	7	6	18	21	14	54	45	35	99	3465	0.307848764
1773	Cand1	other	FBgn0027568	2	3	36	30	2	1	33	14	0	1	33	0	4	5	102	44	9	146	1314	0.307848764
1774	cert	other	FBgn0027569	0	3	15	20	1	2	7	6	1	0	7	13	2	5	29	39	7	68	476	0.307848764
1775	Nep2	other	FBgn0027570	4	2	30	3	10	2	26	8	0	1	3	2	14	5	59	13	19	72	1368	0.307848764
1776	CG5009	other	FBgn0027572	4	5	18	13	3	0	25	4	0	1	15	9	7	6	58	26	13	84	1092	0.307848764
1777	CG5815	other	FBgn0027574	9	9	11	9	1	11	12	24	2	2	7	3	12	22	30	36	34	66	2244	0.307848764
1778	GABA-B-R2	other	FBgn0027575	3	7	36	43	1	2	50	16	0	1	16	9	4	10	102	68	14	170	2380	0.307848764
1779	CG14526	other	FBgn0027578	72	9	104	20	13	5	25	5	2	2	3	6	87	16	132	31	103	163	16789	0.307848764
1780	PCB	other	FBgn0027580	0	9	45	12	10	0	31	4	3	1	20	34	13	10	96	50	23	146	3358	0.307848764
1781	CG6191	other	FBgn0027581	2	5	17	29	1	1	26	5	3	2	7	7	6	8	50	41	14	91	1274	0.307848764
1782	CG6230	other	FBgn0027582	13	5	60	10	6	2	41	16	2	2	18	24	21	9	119	50	30	169	5070	0.307848764
1783	CG7601	other	FBgn0027583	6	5	13	21	0	0	8	2	1	0	1	1	7	5	22	24	12	46	552	0.307848764
1784	CG4757	other	FBgn0027584	11	10	38	15	3	1	21	2	1	0	2	0	15	11	61	17	26	78	2028	0.307848764
1785	CG8740	other	FBgn0027585	6	9	62	10	12.5	6	53.5	8	1	9	3	20	19.5	24	118.5	38	43.5	156.5	6807.75	0.307848764
1786	CG5867	other	FBgn0027586	3	5	2	10	0	1	2	3	0	3	1	4	3	9	5	17	12	22	264	0.307848764
1787	CG7028	other	FBgn0027587	3	2	34	2	2	6	36	5	3	3	14	15	8	11	84	22	19	106	2014	0.307848764
1788	CG1688	other	FBgn0027589	8	9	22	16	7	8	21	5	0	13	3	11	15	30	46	32	45	78	3510	0.307848764
1789	GstE12	other	FBgn0027590	2	2	12	1	1	2	6	1	0	1	1	6	3	5	19	8	8	27	216	0.307848764
1790	MED15	other	FBgn0027592	2	3	22	14	2	2	26	3	1	2	7	11	5	7	55	28	12	83	996	0.307848764
1791	drpr	other	FBgn0027594	24.5	4	22.5	8	7	6	28	16	0	4	17	17	31.5	14	67.5	41	45.5	108.5	4936.75	0.307848764
1792	Kank	other	FBgn0027596	3	21	33	67	7	8	38	25	1	12	2	33	11	41	73	125	52	198	10296	0.307848764
1793	CG17712	other	FBgn0027597	0	2	14	14	0	5	14	4	0	0	2	8	0	7	30	26	7	56	392	0.307848764
1794	cindr	other	FBgn0027598	6	10	19	32	9	6	18	4	0	4	6	3	15	20	43	39	35	82	2870	0.307848764
1795	pdgy	other	FBgn0027601	1	1	19	20	14	7	26	25	0	1	6	5	15	9	51	50	24	101	2424	0.307848764
1796	CG8611	other	FBgn0027602	14.5	12	21.5	24	2	15	39	34	2	8	16	27	18.5	35	76.5	85	53.5	161.5	8640.25	0.307848764
1797	Ulp1	other	FBgn0027603	112	13	44	15	0	7	8	20	0	1	8	7	112	21	60	42	133	102	13566	0.307848764
1798	CG8230	other	FBgn0027607	2	4.5	26	3.5	0	2	18	0	1	3	9	10	3	9.5	53	13.5	12.5	66.5	831.25	0.307848764
1799	morgue	other	FBgn0027609	0	3	16	19	0	1	5	3	0	0	9	1	0	4	30	23	4	53	212	0.307848764
1800	LManII	other	FBgn0027611	10	11	45	34	6	5	35	3	1	5	14	9	17	21	94	46	38	140	5320	0.307848764
1801	CG6404	other	FBgn0027615	4	3	10	24	4	0	15	10	3	3	4	16	11	6	29	50	17	79	1343	0.307848764
1802	YT521-B	other	FBgn0027616	5	4	14	24	3	3	20	9	4	4	7	7	12	11	41	40	23	81	1863	0.307848764
1803	eIF3j	other	FBgn0027619	1	0	7	6	2	0	5	3	0	0	0	8	3	0	12	17	3	29	87	0.307848764
1804	Acf	other	FBgn0027620	17	15	62	10	11	5	77	2	3	0	11	8	31	20	150	20	51	170	8670	0.307848764
1805	jdp	other	FBgn0027654	1	0	3	8	1	0	7	0	0	0	1	1	2	0	11	9	2	20	40	0.307848764
1806	htt	other	FBgn0027655	40	63	60	62	59	26	34	14	1	17	11	15	100	106	105	91	206	196	40376	0.307848764
1807	glob1	other	FBgn0027657	1	2	3	6	1	0	5	0	1	0	1	0	3	2	9	6	5	15	75	0.307848764
1808	blot	other	FBgn0027660	8.5	3	37.5	11	6	4	30	13	1	1	15	13	15.5	8	82.5	37	23.5	119.5	2808.25	0.307848764
1809	VhaSFD	other	FBgn0027779	0	1	11	13	43	10	12	1	0	0	4	1	43	11	27	15	54	42	2268	0.307848764
1810	U26	other	FBgn0027780	5	13	10	18	5	13	40	24	2	4	4	16	12	30	54	58	42	112	4704	0.307848764
1811	SMC2	other	FBgn0027783	12	9	26	33	33	3	22	5	4	2	17	10	49	14	65	48	63	113	7119	0.307848764
1812	Prp18	other	FBgn0027784	1	2	9	10	1	0	15	0	1	0	14	0	3	2	38	10	5	48	240	0.307848764
1813	NP15.6	other	FBgn0027785	2	1	2	3	1	0	8	1	1	1	4	0	4	2	14	4	6	18	108	0.307848764
1814	Hey	other	FBgn0027788	3	3	21	11	3.5	1	11.5	3	1	2	4	13	7.5	6	36.5	27	13.5	63.5	857.25	0.307848764
1815	GV1	other	FBgn0027790	2	3	4	11	1	8	10	3	0	2	0	0	3	13	14	14	16	28	448	0.307848764
1816	O-fut2	other	FBgn0027791	8	3	27	3	2	2	24	10	2	5	10	10	12	10	61	23	22	84	1848	0.307848764
1817	Lrpprc2	other	FBgn0027794	9.5	4	27.5	7	13	15	38	51	2	16	11	29	24.5	35	76.5	87	59.5	163.5	9728.25	0.307848764
1818	Dp1	other	FBgn0027835	9	8	27	35	0	1	40	13	0	3	16	25	9	12	83	73	21	156	3276	0.307848764
1819	Dgp-1	other	FBgn0027836	5	2	23	9	1	3	18	5	0	4	8	16	6	9	49	30	15	79	1185	0.307848764
1820	CstF-64	other	FBgn0027841	3	1	18	13	2	0	14	2	0	0	4	1	5	1	36	16	6	52	312	0.307848764
1821	CAH1	other	FBgn0027844	3	1	10	9	0	0	5	0	1	0	3	0	4	1	18	9	5	27	135	0.307848764
1822	CG9776	other	FBgn0027866	39	3	54	4	12	6	29	10	3	3	7	14	54	12	90	28	66	118	7788	0.307848764
1823	Nup107	other	FBgn0027868	16	12	34	9	6	2	38	2	0	1	11	3	22	15	83	14	37	97	3589	0.307848764
1824	rdgBbeta	other	FBgn0027872	1	3	4	7	0	1	5	2	0	0	3	1	1	4	12	10	5	22	110	0.307848764
1825	Cpsf100	other	FBgn0027873	4	3	31	8	1	2	27	6	3	0	11	6	8	5	69	20	13	89	1157	0.307848764
1826	CG12018	other	FBgn0027903	5	4	22	9	4	1	10	4	2	3	6	8	11	8	38	21	19	59	1121	0.307848764
1827	MP1	other	FBgn0027930	9	0	12	1	5	1	16	1	0	0	0	1	14	1	28	3	15	31	465	0.307848764
1828	Akap200	other	FBgn0027932	3	4	5	9	8	14	10	14	0	5	0	3	11	23	15	26	34	41	1394	0.307848764
1829	ppl	other	FBgn0027945	1	1	11	0	1	0	9	4	1	2	3	4	3	3	23	8	6	31	186	0.307848764
1830	msps	other	FBgn0027948	17	11	71	27	14.5	1	91.5	10	3	4	19	5	34.5	16	181.5	42	50.5	223.5	11286.75	0.307848764
1831	msb1l	other	FBgn0027949	6	7	11	5	1	2	7	6	1	2	5	1	8	11	23	12	19	35	665	0.307848764
1832	MBD-like	other	FBgn0027950	1	1	8	4	2	0	6	2	0	1	3	0	3	2	17	6	5	23	115	0.307848764
1833	MTA1-like	other	FBgn0027951	10	1	25	1	2	2	19	2	0	0	6	5	12	3	50	8	15	58	870	0.307848764
1834	ric8a	other	FBgn0028292	2	3	22	3	2	10	23	34	1	3	13	17	5	16	58	54	21	112	2352	0.307848764
1835	l(1)G0334	other	FBgn0028325	0	1	5	13	1	0	14	10	0	2	5	7	1	3	24	30	4	54	216	0.307848764
1836	l(1)G0289	other	FBgn0028331	8	10	21	16	9	7	20	22	1	1	8	3	18	18	49	41	36	90	3240	0.307848764
1837	Ptpmeg2	other	FBgn0028341	3	4	2	26	5	14	15	13	0	5	7	10	8	23	24	49	31	73	2263	0.307848764
1838	kirre	other	FBgn0028369	3	7	114	34	2	3	36	34	1	2	16	17	6	12	166	85	18	251	4518	0.307848764
1839	kek3	other	FBgn0028370	4	6	32	32	18	0	53	3	1	2	8	3	23	8	93	38	31	131	4061	0.307848764
1840	jbug	other	FBgn0028371	3	12	65	173	4	4	110	13	1	4	24	40	8	20	199	226	28	425	11900	0.307848764
1841	isopeptidase-T-3	other	FBgn0028372	1	0	9	16	2	5	12	6	1	2	5	5	4	7	26	27	11	53	583	0.307848764
1842	Hug	other	FBgn0028374	2	3	9	1	0	1	1	1	1	1	0	0	3	5	10	2	8	12	96	0.307848764
1843	heix	other	FBgn0028375	2	0	12	4	3	1	12	10	0	2	0	1	5	3	24	15	8	39	312	0.307848764
1844	fan	other	FBgn0028379	9	0	10	0	0	0	2	1	2	2	1	3	11	2	13	4	13	17	221	0.307848764
1845	fal	other	FBgn0028380	6	4	16	3	9	1	7	2	1	4	2	8	16	9	25	13	25	38	950	0.307848764
1846	Decay	other	FBgn0028381	1	2	5	13	2	0	5	0	0	0	3	1	3	2	13	14	5	27	135	0.307848764
1847	cyp33	other	FBgn0028382	0	2	9	5	0	2	11	3	0	3	3	4	0	7	23	12	7	35	245	0.307848764
1848	CG17834	other	FBgn0028394	2	3	15	15	0	2	17	10	0	0	9	0	2	5	41	25	7	66	462	0.307848764
1849	Tob	other	FBgn0028397	12	3	22	6	1	1	4	0	0	0	3	7	13	4	29	13	17	42	714	0.307848764
1850	Taf10	other	FBgn0028398	2	0	1	8	0	1	6	0	0	0	0	1	2	1	7	9	3	16	48	0.307848764
1851	Syt4	other	FBgn0028400	0	3	13	3	0	1	15	2	0	2	5	2	0	6	33	7	6	40	240	0.307848764
1852	Sin	other	FBgn0028402	9	4	16	5	1	7	21	19	0	1	4	13	10	12	41	37	22	78	1716	0.307848764
1853	Drep4	other	FBgn0028406	8	5	11	7	0	2	16	10	0	1	7	0	8	8	34	17	16	51	816	0.307848764
1854	Drep3	other	FBgn0028407	4	7	8	8	3	1	4	5	0	2	2	1	7	10	14	14	17	28	476	0.307848764
1855	Drep2	other	FBgn0028408	0	2	5	4	0	1	14	8	0	0	3	2	0	3	22	14	3	36	108	0.307848764
1856	Pk34A	other	FBgn0028410	17	3	19	6	3	0	11	7	1	0	3	0	21	3	33	13	24	46	1104	0.307848764
1857	Nxt1	other	FBgn0028411	0	1	4	0	3	0	4	4	0	0	4	2	3	1	12	6	4	18	72	0.307848764
1858	Lk	other	FBgn0028418	5	5	5	8	2	1	3	7	1	0	1	2	8	6	9	17	14	26	364	0.307848764
1859	Kap3	other	FBgn0028421	4	2	25	43	4	3	23	35	0	1	19	18	8	6	67	96	14	163	2282	0.307848764
1860	GluRIID	other	FBgn0028422	3	5	37	28	5	3	29	1	1	5	5	25	9	13	71	54	22	125	2750	0.307848764
1861	JhI-21	other	FBgn0028425	3	3	15	17	1	1	24	5	0	1	5	0	4	5	44	22	9	66	594	0.307848764
1862	JhI-1	other	FBgn0028426	3	14	33	19	0	2	17	2	0	6	4	19	3	22	54	40	25	94	2350	0.307848764
1863	Ilk	other	FBgn0028427	1	6	16	3	0	2	16	8	0	0	7	6	1	8	39	17	9	56	504	0.307848764
1864	Ercc1	other	FBgn0028434	0	3	11	15	1	1	7	1	0	2	5	3	1	6	23	19	7	42	294	0.307848764
1865	ECSIT	other	FBgn0028436	5	1	26	1	3.5	0	21.5	0	1	0	5	1	9.5	1	52.5	2	10.5	54.5	572.25	0.307848764
1866	CG11070	other	FBgn0028467	7	3	27	13	5	6	41	22	3	0	9	1	15	9	77	36	24	113	2712	0.307848764
1867	rtet	other	FBgn0028468	2	10	14	22	0	1	14	9	0	1	4	3	2	12	32	34	14	66	924	0.307848764
1868	Nab2	other	FBgn0028471	20	8	29	5	5	2	38	3	3	6	3	3	28	16	70	11	44	81	3564	0.307848764
1869	Non1	other	FBgn0028473	3	2	16	20	4.5	2	18.5	1	0	0	12	5	7.5	4	46.5	26	11.5	72.5	833.75	0.307848764
1870	CG4119	other	FBgn0028474	7	8	28	31	6	6	33	28	0	1	9	11	13	15	70	70	28	140	3920	0.307848764
1871	Hrd3	other	FBgn0028475	13	7	20	23	14	1	40	1	5	7	7	11	32	15	67	35	47	102	4794	0.307848764
1872	Usp1	other	FBgn0028476	17	15	25	24	6	2	35	7	1	6	7	13	24	23	67	44	47	111	5217	0.307848764
1873	Mtpalpha	other	FBgn0028479	2	4	17	40	20	3	10	1	2	0	8	0	24	7	35	41	31	76	2356	0.307848764
1874	CG17841	other	FBgn0028480	3	2	10	18	3	3	18	16	3.5	0	4.5	0	9.5	5	32.5	34	14.5	66.5	964.25	0.307848764
1875	CG4341	other	FBgn0028481	10	15	27	49	4	7	28	15	1	0	8	10	15	22	63	74	37	137	5069	0.307848764
1876	bdl	other	FBgn0028482	1	5	16	29	2	1	20	7	0	2	6	6	3	8	42	42	11	84	924	0.307848764
1877	Ack	other	FBgn0028484	6	13	21	66	5	4	24	23	3	7	15	14	14	24	60	103	38	163	6194	0.307848764
1878	f-cup	other	FBgn0028487	9	8	19	19	4	0	17	3	3	1	6	4	16	9	42	26	25	68	1700	0.307848764
1879	CG31705	other	FBgn0028490	15	9	13	31	10	10	22	10	2	3	2	2	27	22	37	43	49	80	3920	0.307848764
1880	CG2930	other	FBgn0028491	11	14	22	31	11	15.5	9	20.5	1	5	6	19	23	34.5	37	70.5	57.5	107.5	6181.25	0.307848764
1881	CG6424	other	FBgn0028494	2	10	25	38	2	0	21	8	1	2	10	7	5	12	56	53	17	109	1853	0.307848764
1882	CG30116	other	FBgn0028496	8	16	53	120	65.5	24	54.5	26	1	3	35	18	74.5	43	142.5	164	117.5	306.5	36013.75	0.307848764
1883	CG3530	other	FBgn0028497	3	1	17	10	0	1	25	11	2	1	11	8	5	3	53	29	8	82	656	0.307848764
1884	CG7985	other	FBgn0028499	3	9	16	49	8	2	21	5	2	1	10	3	13	12	47	57	25	104	2600	0.307848764
1885	Rich	other	FBgn0028500	19	6	59	11	6	6	55	22	2.333333333	7	15.66666667	19	27.33333333	19	129.6666667	52	46.33333333	181.6666667	8417.222223	0.307848764
1886	CG12182	other	FBgn0028504	21	15	23	22	8	10	17	10	2	11	3	12	31	36	43	44	67	87	5829	0.307848764
1887	CG3793	other	FBgn0028507	0	0	8	17	0	0	11	3	0	1	3	0	0	1	22	20	1	42	42	0.307848764
1888	CenG1A	other	FBgn0028509	0	5	27	22	2	2	32	20	1	1	3	6	3	8	62	48	11	110	1210	0.307848764
1889	EndoGI	other	FBgn0028515	4	2	10	5	2	4	15	1	2	0	4	0	8	6	29	6	14	35	490	0.307848764
1890	ZnT35C	other	FBgn0028516	3	3	16	8	5	0	11	10	0	0	0	2	8	3	27	20	11	47	517	0.307848764
1891	CG18480	other	FBgn0028518	5	5	19	25	5	0	20	1	0	1	3	2	10	6	42	28	16	70	1120	0.307848764
1892	CG4891	other	FBgn0028520	6	2	17	4	4	5	10	5	1	1	0	0	11	8	27	9	19	36	684	0.307848764
1893	CG5888	other	FBgn0028523	2.5	3	16.5	24	3	0	12	5	1	1	4	3	6.5	4	32.5	32	10.5	64.5	677.25	0.307848764
1894	CG18507	other	FBgn0028527	2	5	11	13	0	5	9	1	1	0	4	4	3	10	24	18	13	42	546	0.307848764
1895	mTTF	other	FBgn0028530	9.5	2	17.5	17	5	5	13	11	1	1	4	1	15.5	8	34.5	29	23.5	63.5	1492.25	0.307848764
1896	CG7968	other	FBgn0028532	1	0	9	5	4	3	5	6	0	1	1	3	5	4	15	14	9	29	261	0.307848764
1897	CG7953	other	FBgn0028533	4	1.5	11	4.5	2	1	8	9	0	0	1	1	6	2.5	20	14.5	8.5	34.5	293.25	0.307848764
1898	CG7916	other	FBgn0028534	3	2	3	12	1	3	8	7	0	0	1	0	4	5	12	19	9	31	279	0.307848764
1899	Sec71	other	FBgn0028538	1	5	66	26	3	1	65	20	0	3	28	6	4	9	159	52	13	211	2743	0.307848764
1900	CG31731	other	FBgn0028539	53.5	11	47.5	11	21	7	66	20	2	3	5	6	76.5	21	118.5	37	97.5	155.5	15161.25	0.307848764
1901	CG9008	other	FBgn0028540	6.5	1	7.5	6	0	1	10	12	0	0	4	1	6.5	2	21.5	19	8.5	40.5	344.25	0.307848764
1902	TM9SF4	other	FBgn0028541	2	2	21	13	2	0	27	11	0	0	5	1	4	2	53	25	6	78	468	0.307848764
1903	NimB2	other	FBgn0028543	5	8	12	20	5	4	34	20	0	1	0	3	10	13	46	43	23	89	2047	0.307848764
1904	Atf3	other	FBgn0028550	2	4	11	4	4	7	20	23	0	5	2	6	6	16	33	33	22	66	1452	0.307848764
1905	gammaSnap1	other	FBgn0028552	1	1	7	8	2	0	7	1	1	0	0	1	4	1	14	10	5	24	120	0.307848764
1906	sut4	other	FBgn0028560	4	1	13	10	3	1.5	23	6.5	0	0	2	7	7	2.5	38	23.5	9.5	61.5	584.25	0.307848764
1907	sut2	other	FBgn0028562	4	2	26	2	2	3	13	12	0	1	1	1	6	6	40	15	12	55	660	0.307848764
1908	sut1	other	FBgn0028563	1	1	22	6	1	1	17	6	0	0	8	0	2	2	47	12	4	59	236	0.307848764
1909	robl62A	other	FBgn0028567	2	0	2	5	1	0	4	2	1	0	0	1	4	0	6	8	4	14	56	0.307848764
1910	robl22E	other	FBgn0028570	2	0	2	12	1	0	3	1	0	0	0	1	3	0	5	14	3	19	57	0.307848764
1911	prc	other	FBgn0028573	42	26	98	23	7	19	32	15	0	30	8	43	49	75	138	81	124	219	27156	0.307848764
1912	hfp	other	FBgn0028577	2	2	13	16	2	1	29	6	2	1	10	20	6	4	52	42	10	94	940	0.307848764
1913	phtf	other	FBgn0028579	16	5	28	6	6	6	44	3	2	1	9	9	24	12	81	18	36	99	3564	0.307848764
1914	lqf	other	FBgn0028582	4	2	26	15	6	2	20	11	4	6	7	19	14	10	53	45	24	98	2352	0.307848764
1915	qsm	other	FBgn0028622	1	4	12	16	1	2	5	6	0	1	1	4	2	7	18	26	9	44	396	0.307848764
1916	beat-Ic	other	FBgn0028644	1	5	4	1	2	2.5	4	3.5	0	0	0	0	3	7.5	8	4.5	10.5	12.5	131.25	0.307848764
1917	beat-Ib	other	FBgn0028645	3	3	11	2	0	2	10	4	0	1	1	1	3	6	22	7	9	29	261	0.307848764
1918	aralar1	other	FBgn0028646	6.333333333	4	21.66666667	18	2	1	13	8	0	0	5	1	8.333333333	5	39.66666667	27	13.33333333	66.66666667	888.8888889	0.307848764
1919	CG11902	other	FBgn0028647	31	19	50	39	15	5	68	8	2	1	13	2	48	25	131	49	73	180	13140	0.307848764
1920	mRpL50	other	FBgn0028648	2	1	4	2	2	1	7	1	0	2	0	6	4	4	11	9	8	20	160	0.307848764
1921	Adat1	other	FBgn0028658	14.33333333	8	19.66666667	7	4	11	13	6	0	4	0	0	18.33333333	23	32.66666667	13	41.33333333	45.66666667	1887.555556	0.307848764
1922	VhaPPA1-1	other	FBgn0028662	0	0	7	10	1	0	4	0	1	0	1	2	2	0	12	12	2	24	48	0.307848764
1923	Vha100-3	other	FBgn0028669	8	5	17	46	8	2	28	6	2	0	10	23	18	7	55	75	25	130	3250	0.307848764
1924	Vha100-2	other	FBgn0028670	2	2	13	25	0	0	14	3	2	0	7	10	4	2	34	38	6	72	432	0.307848764
1925	Rpt5	other	FBgn0028684	0	1	3	14	1	0	11	7	0	0	7	8	1	1	21	29	2	50	100	0.307848764
1926	Rpn7	other	FBgn0028688	1	0	17	15	1	0	13	3	1	0	6	6	3	0	36	24	3	60	180	0.307848764
1927	Rpn6	other	FBgn0028689	0	2	6	8	1	0	11	9	1	0	7	9	2	2	24	26	4	50	200	0.307848764
1928	Rpn5	other	FBgn0028690	2	1	21	1	3	0	16	2	1	0	14	2	6	1	51	5	7	56	392	0.307848764
1929	Rpn9	other	FBgn0028691	1	2	16	14	1	0	12	0	0	1	4	3	2	3	32	17	5	49	245	0.307848764
1930	Rpn2	other	FBgn0028692	1	4	24	9	3	0	40	5	1	3	20	29	5	7	84	43	12	127	1524	0.307848764
1931	Rpn12	other	FBgn0028693	1	0	10	1	2	2	12	3	0	0	4	3	3	2	26	7	5	33	165	0.307848764
1932	Rpn1	other	FBgn0028695	2	4	26	8	0	2	24	9	1	0	13	25	3	6	63	42	9	105	945	0.307848764
1933	Rh50	other	FBgn0028699	0	0	8	11	3.5	6	8.5	9	0	3	3	16	3.5	9	19.5	36	12.5	55.5	693.75	0.307848764
1934	RfC38	other	FBgn0028700	1	1	15	14	0	1	7	2	0	1	0	5	1	3	22	21	4	43	172	0.307848764
1935	Nhe3	other	FBgn0028703	4	2	25	22	2	1	29	14	0	0	5	1	6	3	59	37	9	96	864	0.307848764
1936	Nckx30C	other	FBgn0028704	6	5	17	15	3	0	5	3	0	0	2	2	9	5	24	20	14	44	616	0.307848764
1937	Mt2	other	FBgn0028707	7	8	4	10	3	1	4	3	0	0	1	1	10	9	9	14	19	23	437	0.307848764
1938	Mst85C	other	FBgn0028708	2	1	12	3	2	0	9	1	0	2	5	1	4	3	26	5	7	31	217	0.307848764
1939	Lnk	other	FBgn0028717	5	2	20	18	5	0	28	3	0	0	10	1	10	2	58	22	12	80	960	0.307848764
1940	Fmr1	other	FBgn0028734	7	5	15	6	0	2	11	4	0	1	1	1	7	8	27	11	15	38	570	0.307848764
1941	eEF1beta	other	FBgn0028737	0	0	9	6	0	0	3	2	1	0	3	8	1	0	15	16	1	31	31	0.307848764
1942	ETH	other	FBgn0028738	3	2	9	3	4	0	8	3	0	2	0	9	7	4	17	15	11	32	352	0.307848764
1943	fab1	other	FBgn0028741	10	7	38	55	7	5	48	29	4	2	21	8	21	14	107	92	35	199	6965	0.307848764
1944	Dhit	other	FBgn0028743	0	3	4	11	1	0	2	0	0	1	0	2	1	4	6	13	5	19	95	0.307848764
1945	CG5033	other	FBgn0028744	2	9	11	23	2	5	25	15	0	8	10	37	4	22	46	75	26	121	3146	0.307848764
1946	CG18508	other	FBgn0028746	5	1	3	5	0	0	4	1	0	2	0	0	5	3	7	6	8	13	104	0.307848764
1947	Doc1	other	FBgn0028789	4	7	14	20	0	3	13	5	0	2	1	3	4	12	28	28	16	56	896	0.307848764
1948	Dak1	other	FBgn0028833	4	2	5	0	2	0	6	0	0	0	0	0	6	2	11	0	8	11	88	0.307848764
1949	CSN7	other	FBgn0028836	0	1	14	5	2	1	10	1	0	2	2	3	2	4	26	9	6	35	210	0.307848764
1950	CSN6	other	FBgn0028837	1	2	8	11	2	0	13	1	1	1	9	2	4	3	30	14	7	44	308	0.307848764
1951	CSN1a	other	FBgn0028838	5	11	17	14	4	0	21	3	0	1	4	1	9	12	42	18	21	60	1260	0.307848764
1952	CG7311	other	FBgn0028848	4	7	12	38	3	1	37	9	2	2	6	3	9	10	55	50	19	105	1995	0.307848764
1953	CG15262	other	FBgn0028852	23	9	16	3	0	0	12	12	1	4	1	2	24	13	29	17	37	46	1702	0.307848764
1954	CG10839	other	FBgn0028858	1	0	4	4	0	0	9	1	1	0	1	0	2	0	14	5	2	19	38	0.307848764
1955	dao	other	FBgn0028862	0	6	21	22	1	2	30	11	1	0	7	2	2	8	58	35	10	93	930	0.307848764
1956	CG4587	other	FBgn0028863	0	2	24	39	0	1	48	3	0	0	8	4	0	3	80	46	3	126	378	0.307848764
1957	Cpr35B	other	FBgn0028871	0	5	8	13	0	0	4	2	1	0	3	1	1	5	15	16	6	31	186	0.307848764
1958	CG18095	other	FBgn0028872	18	12	31	22	6	3	18	1	0	2	4	4	24	17	53	27	41	80	3280	0.307848764
1959	nAChRalpha5	other	FBgn0028875	4	8	14	18	1	5	5	1	0	0	1	3	5	13	20	22	18	42	756	0.307848764
1960	CG15269	other	FBgn0028878	2	9	25	17	2	5	14	6	0	0	7	2	4	14	46	25	18	71	1278	0.307848764
1961	CG15270	other	FBgn0028879	7	7	24	67	6	3	28	16	0	1	3	6	13	11	55	89	24	144	3456	0.307848764
1962	CG15256	other	FBgn0028880	1	0	4	3	5	0	9	0	0	0	0	0	6	0	13	3	6	16	96	0.307848764
1963	CG15279	other	FBgn0028886	1	2	13	25	4	2	26	3	0	0	5	0	5	4	44	28	9	72	648	0.307848764
1964	CG3491	other	FBgn0028887	17	2	27	58	2	23	34	17	3	5	4	9	22	30	65	84	52	149	7748	0.307848764
1965	CG4168	other	FBgn0028888	1	6	27	35	3	4	59	8	0	2	10	13	4	12	96	56	16	152	2432	0.307848764
1966	CG4161	other	FBgn0028892	7	2	12	15	6	1	18	1	1	0	3	1	14	3	33	17	17	50	850	0.307848764
1967	CG31819	other	FBgn0028893	14	5	17	5	3	4	9	17	1	2	3	8	18	11	29	30	29	59	1711	0.307848764
1968	GMF	other	FBgn0028894	0	0	4	2	0	1	6	2	0	1	2	1	0	2	12	5	2	17	34	0.307848764
1969	CG17328	other	FBgn0028895	7	0	24	15	1	4	20	12	1	0	6	0	9	4	50	27	13	77	1001	0.307848764
1970	CG4935	other	FBgn0028897	3	3	14	7	1	0	10	8	0	3	7	2	4	6	31	17	10	48	480	0.307848764
1971	Tektin-A	other	FBgn0028902	2	3	28	15	2	2	33	9	5	0	5	1	9	5	66	25	14	91	1274	0.307848764
1972	CG13243	other	FBgn0028903	2	2	16	8	2	0	19	3	1	0	7	3	5	2	42	14	7	56	392	0.307848764
1973	CG33090	other	FBgn0028916	9	8	27	23	3	0	28	18	1	1	3	2	13	9	58	43	22	101	2222	0.307848764
1974	CG16865	other	FBgn0028919	1	1	11	9	1	1	7	2	0	0	1	0	2	2	19	11	4	30	120	0.307848764
1975	NC2beta	other	FBgn0028926	2	0	12	5	0	0	11	0	0	0	5	1	2	0	28	6	2	34	68	0.307848764
1976	CG16863	other	FBgn0028931	23.5	6	15.5	1	0	20	0	19	0	2	1	1	23.5	28	16.5	21	51.5	37.5	1931.25	0.307848764
1977	CG16890	other	FBgn0028932	3.5	1	8.5	2	1	0	17	0	0	4	1	0	4.5	5	26.5	2	9.5	28.5	270.75	0.307848764
1978	CG7653	other	FBgn0028935	16	18	18	18	8.5	3	25.5	7	0	1	0	5	24.5	22	43.5	30	46.5	73.5	3417.75	0.307848764
1979	NimC2	other	FBgn0028939	6	12	25	27	10	3	31	10	1	2	9	3	17	17	65	40	34	105	3570	0.307848764
1980	Cyp28a5	other	FBgn0028940	6	4	10	12	6	3	22	4	0	5	2	15	12	12	34	31	24	65	1560	0.307848764
1981	CG16853	other	FBgn0028941	11	8	10	11	7	6	2	2	0	5	0	0	18	19	12	13	37	25	925	0.307848764
1982	CG16852	other	FBgn0028942	10	2	10	5	2.5	0	5.5	0	0	2	0	3	12.5	4	15.5	8	16.5	23.5	387.75	0.307848764
1983	CG7631	other	FBgn0028945	2	9	12	8	3	0	10	1	1	0	0	0	6	9	22	9	15	31	465	0.307848764
1984	Or35a	other	FBgn0028946	3	1	13	6	4	0	29	0	0	0	2	1	7	1	44	7	8	51	408	0.307848764
1985	CG15254	other	FBgn0028949	3	2	4	7	2	1	11	1	0	1	5	0	5	4	20	8	9	28	252	0.307848764
1986	CG15255	other	FBgn0028950	0	3	11	11	5	0	15	0	2	1	3	2	7	4	29	13	11	42	462	0.307848764
1987	CG14478	other	FBgn0028953	2	2	16	9	0	1	8	5	1	0	5	3	3	3	29	17	6	46	276	0.307848764
1988	CG8788	other	FBgn0028955	4	2	2	1	1	0	2	0	0	0	0	0	5	2	4	1	7	5	35	0.307848764
1989	AlaRS-m	other	FBgn0028962	11.66666667	17	39.33333333	62	5.333333333	11	35.66666667	34	2	10	13	34	19	38	88	130	57	218	12426	0.307848764
1990	A16	other	FBgn0028965	4	2	10	3	1	3	7	2	1	0	3	1	6	5	20	6	11	26	286	0.307848764
1991	gammaCOP	other	FBgn0028968	1	5	24	6	1	1	38	13	1	1	11	7	3	7	73	26	10	99	990	0.307848764
1992	deltaCOP	other	FBgn0028969	5	3	23	3	3	2	20	7	2	2	6	9	10	7	49	19	17	68	1156	0.307848764
1993	betaggt-II	other	FBgn0028970	1	0	14	26	1	1	10	8	0	0	3	2	2	1	27	36	3	63	189	0.307848764
1994	trbl	other	FBgn0028978	2	3	16	1	4	2	21	14	1	2	18	7	7	7	55	22	14	77	1078	0.307848764
1995	tio	other	FBgn0028979	15	10	32	11	42	20	2	0	2	1	15	4	59	31	49	15	90	64	5760	0.307848764
1996	Spt6	other	FBgn0028982	11.5	3	64.5	48	13	2	64	54	1	7	3	28	25.5	12	131.5	130	37.5	261.5	9806.25	0.307848764
1997	Spn55B	other	FBgn0028983	3	2	8	17	4	1	17	2	1	1	4	4	8	4	29	23	12	52	624	0.307848764
1998	Spn88Ea	other	FBgn0028984	4	2	10	9	4	3	11	4	1	2	2	0	9	7	23	13	16	36	576	0.307848764
1999	Spn27A	other	FBgn0028990	0	3	22	9	5	1	28	8	1	0	4	8	6	4	54	25	10	79	790	0.307848764
[truncated: 6,748 more rows]
